# Supplementary material for: Bayesian Model Averaging of Parametric Coalescent Models for Phylodynamic Inference
Source: Mol Biol Evol. 2025 Nov 21;42(12):msaf297. doi: 10.1093/molbev/msaf297 (PMC12704328; doi:10.1093/molbev/msaf297)
Supplement: msaf297_Supplementary_Data [file msaf297_supplementary_data.zip]

Archive with 269 entries (214 files):
- figs/
- figs/figs/
- figs/figs/.DS_Store
- figs/figs/HCV.png
- figs/figs/L86.png
- figs/figs/orcid.pdf
- figs/figs/plot/
- figs/figs/plot/.DS_Store
- figs/figs/plot/exp.pdf
- figs/figs/plot/Gompertz.pdf
- figs/figs/plot/logistic.pdf
- figs/__MACOSX/
- figs/__MACOSX/._figs
- figs/__MACOSX/figs/
- figs/__MACOSX/figs/._.DS_Store
- figs/__MACOSX/figs/._HCV.png
- figs/__MACOSX/figs/._L86.png
- figs/__MACOSX/figs/._orcid.pdf
- figs/__MACOSX/figs/plot/
- figs/__MACOSX/figs/plot/._.DS_Store
- main/
- main/main/
- main/main/.DS_Store
- main/main/config.log
- main/main/config.tex
- main/main/llncsMod.cls
- main/main/main.aux
- main/main/main.bbl
- main/main/main.blg
- main/main/main.fdb_latexmk
- main/main/main.fls
- main/main/main.log
- main/main/main.out
- main/main/main.pdf
- main/main/main.synctex.gz
- main/main/main.tex
- main/main/ref.bib
- main/main/figs/
- main/main/figs/.DS_Store
- main/main/figs/HCV.png
- main/main/figs/L86.png
- main/main/figs/orcid.pdf
- main/main/figs/plot/
- main/main/figs/plot/.DS_Store
- main/main/figs/plot/exp.pdf
- main/main/figs/plot/Gompertz.pdf
- main/main/figs/plot/logistic.pdf
- main/__MACOSX/
- main/__MACOSX/main/
- main/__MACOSX/main/._.DS_Store
- main/__MACOSX/main/._config.tex
- main/__MACOSX/main/._figs
- main/__MACOSX/main/._llncsMod.cls
- main/__MACOSX/main/._main.pdf
- main/__MACOSX/main/._main.synctex.gz
- main/__MACOSX/main/._main.tex
- main/__MACOSX/main/._ref.bib
- main/__MACOSX/main/figs/
- main/__MACOSX/main/figs/._.DS_Store
- main/__MACOSX/main/figs/._HCV.png
- main/__MACOSX/main/figs/._L86.png
- main/__MACOSX/main/figs/._orcid.pdf
- main/__MACOSX/main/figs/plot/
- main/__MACOSX/main/figs/plot/._.DS_Store
- msaf297_Supplementary_Data.zip
- supplement (8).pdf
- Tex_LaTeX_suppl/
- Tex_LaTeX_suppl/supplement/
- Tex_LaTeX_suppl/supplement/.DS_Store
- Tex_LaTeX_suppl/supplement/config.tex
- Tex_LaTeX_suppl/supplement/llncsMod.cls
- Tex_LaTeX_suppl/supplement/ref.bib
- Tex_LaTeX_suppl/supplement/supplement.aux
- Tex_LaTeX_suppl/supplement/supplement.bbl
- Tex_LaTeX_suppl/supplement/supplement.blg
- Tex_LaTeX_suppl/supplement/supplement.fdb_latexmk
- Tex_LaTeX_suppl/supplement/supplement.fls
- Tex_LaTeX_suppl/supplement/supplement.log
- Tex_LaTeX_suppl/supplement/supplement.out
- Tex_LaTeX_suppl/supplement/supplement.pdf
- Tex_LaTeX_suppl/supplement/supplement.synctex.gz
- Tex_LaTeX_suppl/supplement/supplement.tex
- Tex_LaTeX_suppl/supplement/figs/
- Tex_LaTeX_suppl/supplement/figs/.DS_Store
- Tex_LaTeX_suppl/supplement/figs/gompertz(add).png
- Tex_LaTeX_suppl/supplement/figs/gompertz.jpg
- Tex_LaTeX_suppl/supplement/figs/gt16.jpg
- Tex_LaTeX_suppl/supplement/figs/HCV.png
- Tex_LaTeX_suppl/supplement/figs/image0.png
- Tex_LaTeX_suppl/supplement/figs/image1.png
- Tex_LaTeX_suppl/supplement/figs/image2.png
- Tex_LaTeX_suppl/supplement/figs/L86.png
- Tex_LaTeX_suppl/supplement/figs/logistic.png
- Tex_LaTeX_suppl/supplement/figs/orcid.pdf
- Tex_LaTeX_suppl/supplement/figs/table1.png
- Tex_LaTeX_suppl/supplement/figs/table2.png
- Tex_LaTeX_suppl/supplement/figs/constant/
- Tex_LaTeX_suppl/supplement/figs/constant/n0.pdf
- Tex_LaTeX_suppl/supplement/figs/exp/
- Tex_LaTeX_suppl/supplement/figs/exp/growthrate.pdf
- Tex_LaTeX_suppl/supplement/figs/exp/n0.pdf
- Tex_LaTeX_suppl/supplement/figs/expExpansion/
- Tex_LaTeX_suppl/supplement/figs/expExpansion/growthrate.pdf
- Tex_LaTeX_suppl/supplement/figs/expExpansion/n0.pdf
- Tex_LaTeX_suppl/supplement/figs/expExpansion/NA.pdf
- Tex_LaTeX_suppl/supplement/figs/gompertzExpansion_f0/
- Tex_LaTeX_suppl/supplement/figs/gompertzExpansion_f0/b.pdf
- Tex_LaTeX_suppl/supplement/figs/gompertzExpansion_f0/f0.pdf
- Tex_LaTeX_suppl/supplement/figs/gompertzExpansion_f0/n0.pdf
- Tex_LaTeX_suppl/supplement/figs/gompertzExpansion_f0/NA.pdf
- Tex_LaTeX_suppl/supplement/figs/gompertzExpansion_t50/
- Tex_LaTeX_suppl/supplement/figs/gompertzExpansion_t50/b.pdf
- Tex_LaTeX_suppl/supplement/figs/gompertzExpansion_t50/NA.pdf
- Tex_LaTeX_suppl/supplement/figs/gompertzExpansion_t50/ninfinity.pdf
- Tex_LaTeX_suppl/supplement/figs/gompertzExpansion_t50/t50.pdf
- Tex_LaTeX_suppl/supplement/figs/gt16/
- Tex_LaTeX_suppl/supplement/figs/gt16/.DS_Store
- Tex_LaTeX_suppl/supplement/figs/gt16/gt16-f0/
- Tex_LaTeX_suppl/supplement/figs/gt16/gt16-f0/b.pdf
- Tex_LaTeX_suppl/supplement/figs/gt16/gt16-f0/delta.pdf
- Tex_LaTeX_suppl/supplement/figs/gt16/gt16-f0/epsilon.pdf
- Tex_LaTeX_suppl/supplement/figs/gt16/gt16-f0/f0.pdf
- Tex_LaTeX_suppl/supplement/figs/gt16/gt16-f0/n0.pdf
- Tex_LaTeX_suppl/supplement/figs/gt16/gt16-t50/
- Tex_LaTeX_suppl/supplement/figs/gt16/gt16-t50/b.pdf
- Tex_LaTeX_suppl/supplement/figs/gt16/gt16-t50/delta.pdf
- Tex_LaTeX_suppl/supplement/figs/gt16/gt16-t50/epsilon.pdf
- Tex_LaTeX_suppl/supplement/figs/gt16/gt16-t50/Ninf.pdf
- Tex_LaTeX_suppl/supplement/figs/gt16/gt16-t50/t50.pdf
- Tex_LaTeX_suppl/supplement/figs/logistic/
- Tex_LaTeX_suppl/supplement/figs/logistic/b.pdf
- Tex_LaTeX_suppl/supplement/figs/logistic/Ninf.pdf
- Tex_LaTeX_suppl/supplement/figs/logistic/t50.pdf
- Tex_LaTeX_suppl/supplement/figs/logisticExpansion/
- Tex_LaTeX_suppl/supplement/figs/logisticExpansion/b.pdf
- Tex_LaTeX_suppl/supplement/figs/logisticExpansion/NA.pdf
- Tex_LaTeX_suppl/supplement/figs/logisticExpansion/ncarryingcapacity.pdf
- Tex_LaTeX_suppl/supplement/figs/logisticExpansion/t50.pdf
- Tex_LaTeX_suppl/supplement/figs/nooperator/
- Tex_LaTeX_suppl/supplement/figs/nooperator/.DS_Store
- Tex_LaTeX_suppl/supplement/figs/nooperator/f0/
- Tex_LaTeX_suppl/supplement/figs/nooperator/f0/b.pdf
- Tex_LaTeX_suppl/supplement/figs/nooperator/f0/f0.pdf
- Tex_LaTeX_suppl/supplement/figs/nooperator/f0/n0.pdf
- Tex_LaTeX_suppl/supplement/figs/nooperator/t50/
- Tex_LaTeX_suppl/supplement/figs/nooperator/t50/b.pdf
- Tex_LaTeX_suppl/supplement/figs/nooperator/t50/Ninf.pdf
- Tex_LaTeX_suppl/supplement/figs/nooperator/t50/t50.pdf
- Tex_LaTeX_suppl/supplement/figs/operator/
- Tex_LaTeX_suppl/supplement/figs/operator/.DS_Store
- Tex_LaTeX_suppl/supplement/figs/operator/f0/
- Tex_LaTeX_suppl/supplement/figs/operator/f0/b.pdf
- Tex_LaTeX_suppl/supplement/figs/operator/f0/f0.pdf
- Tex_LaTeX_suppl/supplement/figs/operator/f0/n0.pdf
- Tex_LaTeX_suppl/supplement/figs/operator/t50/
- Tex_LaTeX_suppl/supplement/figs/operator/t50/b.pdf
- Tex_LaTeX_suppl/supplement/figs/operator/t50/Ninf.pdf
- Tex_LaTeX_suppl/supplement/figs/operator/t50/t50.pdf
- Tex_LaTeX_suppl/supplement/figs/plot/
- Tex_LaTeX_suppl/supplement/figs/plot/.DS_Store
- Tex_LaTeX_suppl/supplement/figs/plot/exp.pdf
- Tex_LaTeX_suppl/supplement/figs/plot/Gompertz.pdf
- Tex_LaTeX_suppl/supplement/figs/plot/logistic.pdf
- Tex_LaTeX_suppl/supplement/figs/untitled folder/
- Tex_LaTeX_suppl/__MACOSX/
- Tex_LaTeX_suppl/__MACOSX/supplement/
- Tex_LaTeX_suppl/__MACOSX/supplement/._.DS_Store
- Tex_LaTeX_suppl/__MACOSX/supplement/._config.tex
- Tex_LaTeX_suppl/__MACOSX/supplement/._figs
- Tex_LaTeX_suppl/__MACOSX/supplement/._llncsMod.cls
- Tex_LaTeX_suppl/__MACOSX/supplement/._ref.bib
- Tex_LaTeX_suppl/__MACOSX/supplement/._supplement.aux
- Tex_LaTeX_suppl/__MACOSX/supplement/._supplement.bbl
- Tex_LaTeX_suppl/__MACOSX/supplement/._supplement.blg
- Tex_LaTeX_suppl/__MACOSX/supplement/._supplement.fdb_latexmk
- Tex_LaTeX_suppl/__MACOSX/supplement/._supplement.fls
- Tex_LaTeX_suppl/__MACOSX/supplement/._supplement.log
- Tex_LaTeX_suppl/__MACOSX/supplement/._supplement.out
- Tex_LaTeX_suppl/__MACOSX/supplement/._supplement.tex
- Tex_LaTeX_suppl/__MACOSX/supplement/figs/
- Tex_LaTeX_suppl/__MACOSX/supplement/figs/._.DS_Store
- Tex_LaTeX_suppl/__MACOSX/supplement/figs/._constant
- Tex_LaTeX_suppl/__MACOSX/supplement/figs/._exp
- Tex_LaTeX_suppl/__MACOSX/supplement/figs/._gompertz(add).png
- Tex_LaTeX_suppl/__MACOSX/supplement/figs/._gompertz.jpg
- Tex_LaTeX_suppl/__MACOSX/supplement/figs/._gt16
- Tex_LaTeX_suppl/__MACOSX/supplement/figs/._gt16.jpg
- Tex_LaTeX_suppl/__MACOSX/supplement/figs/._HCV.png
- Tex_LaTeX_suppl/__MACOSX/supplement/figs/._image0.png
- Tex_LaTeX_suppl/__MACOSX/supplement/figs/._image1.png
- Tex_LaTeX_suppl/__MACOSX/supplement/figs/._image2.png
- Tex_LaTeX_suppl/__MACOSX/supplement/figs/._L86.png
- Tex_LaTeX_suppl/__MACOSX/supplement/figs/._logistic
- Tex_LaTeX_suppl/__MACOSX/supplement/figs/._logistic.png
- Tex_LaTeX_suppl/__MACOSX/supplement/figs/._nooperator
- Tex_LaTeX_suppl/__MACOSX/supplement/figs/._operator
- Tex_LaTeX_suppl/__MACOSX/supplement/figs/._orcid.pdf
- Tex_LaTeX_suppl/__MACOSX/supplement/figs/._table1.png
- Tex_LaTeX_suppl/__MACOSX/supplement/figs/._table2.png
- Tex_LaTeX_suppl/__MACOSX/supplement/figs/constant/
- Tex_LaTeX_suppl/__MACOSX/supplement/figs/constant/._n0.pdf
- Tex_LaTeX_suppl/__MACOSX/supplement/figs/exp/
- Tex_LaTeX_suppl/__MACOSX/supplement/figs/exp/._growthrate.pdf
- Tex_LaTeX_suppl/__MACOSX/supplement/figs/exp/._n0.pdf
- Tex_LaTeX_suppl/__MACOSX/supplement/figs/expExpansion/
- Tex_LaTeX_suppl/__MACOSX/supplement/figs/expExpansion/._growthrate.pdf
- Tex_LaTeX_suppl/__MACOSX/supplement/figs/expExpansion/._n0.pdf
- Tex_LaTeX_suppl/__MACOSX/supplement/figs/expExpansion/._NA.pdf
- Tex_LaTeX_suppl/__MACOSX/supplement/figs/gompertzExpansion_f0/
- Tex_LaTeX_suppl/__MACOSX/supplement/figs/gompertzExpansion_f0/._b.pdf
- Tex_LaTeX_suppl/__MACOSX/supplement/figs/gompertzExpansion_f0/._f0.pdf
- Tex_LaTeX_suppl/__MACOSX/supplement/figs/gompertzExpansion_f0/._n0.pdf
- Tex_LaTeX_suppl/__MACOSX/supplement/figs/gompertzExpansion_f0/._NA.pdf
- Tex_LaTeX_suppl/__MACOSX/supplement/figs/gompertzExpansion_t50/
- Tex_LaTeX_suppl/__MACOSX/supplement/figs/gompertzExpansion_t50/._b.pdf
- Tex_LaTeX_suppl/__MACOSX/supplement/figs/gompertzExpansion_t50/._NA.pdf
- Tex_LaTeX_suppl/__MACOSX/supplement/figs/gompertzExpansion_t50/._ninfinity.pdf
- Tex_LaTeX_suppl/__MACOSX/supplement/figs/gompertzExpansion_t50/._t50.pdf
- Tex_LaTeX_suppl/__MACOSX/supplement/figs/gt16/
- Tex_LaTeX_suppl/__MACOSX/supplement/figs/gt16/._.DS_Store
- Tex_LaTeX_suppl/__MACOSX/supplement/figs/gt16/._gt16-f0
- Tex_LaTeX_suppl/__MACOSX/supplement/figs/gt16/._gt16-t50
- Tex_LaTeX_suppl/__MACOSX/supplement/figs/gt16/gt16-f0/
- Tex_LaTeX_suppl/__MACOSX/supplement/figs/gt16/gt16-f0/._b.pdf
- Tex_LaTeX_suppl/__MACOSX/supplement/figs/gt16/gt16-f0/._delta.pdf
- Tex_LaTeX_suppl/__MACOSX/supplement/figs/gt16/gt16-f0/._epsilon.pdf
- Tex_LaTeX_suppl/__MACOSX/supplement/figs/gt16/gt16-f0/._f0.pdf
- Tex_LaTeX_suppl/__MACOSX/supplement/figs/gt16/gt16-f0/._n0.pdf
- Tex_LaTeX_suppl/__MACOSX/supplement/figs/gt16/gt16-t50/
- Tex_LaTeX_suppl/__MACOSX/supplement/figs/gt16/gt16-t50/._b.pdf
- Tex_LaTeX_suppl/__MACOSX/supplement/figs/gt16/gt16-t50/._delta.pdf
- Tex_LaTeX_suppl/__MACOSX/supplement/figs/gt16/gt16-t50/._epsilon.pdf
- Tex_LaTeX_suppl/__MACOSX/supplement/figs/gt16/gt16-t50/._Ninf.pdf
- Tex_LaTeX_suppl/__MACOSX/supplement/figs/gt16/gt16-t50/._t50.pdf
- Tex_LaTeX_suppl/__MACOSX/supplement/figs/logistic/
- Tex_LaTeX_suppl/__MACOSX/supplement/figs/logistic/._b.pdf
- Tex_LaTeX_suppl/__MACOSX/supplement/figs/logistic/._Ninf.pdf
- Tex_LaTeX_suppl/__MACOSX/supplement/figs/logistic/._t50.pdf
- Tex_LaTeX_suppl/__MACOSX/supplement/figs/logisticExpansion/
- Tex_LaTeX_suppl/__MACOSX/supplement/figs/logisticExpansion/._b.pdf
- Tex_LaTeX_suppl/__MACOSX/supplement/figs/logisticExpansion/._NA.pdf
- Tex_LaTeX_suppl/__MACOSX/supplement/figs/logisticExpansion/._ncarryingcapacity.pdf
- Tex_LaTeX_suppl/__MACOSX/supplement/figs/logisticExpansion/._t50.pdf
- Tex_LaTeX_suppl/__MACOSX/supplement/figs/nooperator/
- Tex_LaTeX_suppl/__MACOSX/supplement/figs/nooperator/._.DS_Store
- Tex_LaTeX_suppl/__MACOSX/supplement/figs/nooperator/._f0
- Tex_LaTeX_suppl/__MACOSX/supplement/figs/nooperator/._t50
- Tex_LaTeX_suppl/__MACOSX/supplement/figs/nooperator/f0/
- Tex_LaTeX_suppl/__MACOSX/supplement/figs/nooperator/f0/._b.pdf
- Tex_LaTeX_suppl/__MACOSX/supplement/figs/nooperator/f0/._f0.pdf
- Tex_LaTeX_suppl/__MACOSX/supplement/figs/nooperator/f0/._n0.pdf
- Tex_LaTeX_suppl/__MACOSX/supplement/figs/nooperator/t50/
- Tex_LaTeX_suppl/__MACOSX/supplement/figs/nooperator/t50/._b.pdf
- Tex_LaTeX_suppl/__MACOSX/supplement/figs/nooperator/t50/._Ninf.pdf
- Tex_LaTeX_suppl/__MACOSX/supplement/figs/nooperator/t50/._t50.pdf
- Tex_LaTeX_suppl/__MACOSX/supplement/figs/operator/
- Tex_LaTeX_suppl/__MACOSX/supplement/figs/operator/._.DS_Store
- Tex_LaTeX_suppl/__MACOSX/supplement/figs/operator/._f0
- Tex_LaTeX_suppl/__MACOSX/supplement/figs/operator/._t50
- Tex_LaTeX_suppl/__MACOSX/supplement/figs/operator/f0/
- Tex_LaTeX_suppl/__MACOSX/supplement/figs/operator/f0/._b.pdf
- Tex_LaTeX_suppl/__MACOSX/supplement/figs/operator/f0/._f0.pdf
- Tex_LaTeX_suppl/__MACOSX/supplement/figs/operator/f0/._n0.pdf
- Tex_LaTeX_suppl/__MACOSX/supplement/figs/operator/t50/
- Tex_LaTeX_suppl/__MACOSX/supplement/figs/operator/t50/._b.pdf
- Tex_LaTeX_suppl/__MACOSX/supplement/figs/operator/t50/._Ninf.pdf
- Tex_LaTeX_suppl/__MACOSX/supplement/figs/operator/t50/._t50.pdf
- Tex_LaTeX_suppl/__MACOSX/supplement/figs/plot/
- Tex_LaTeX_suppl/__MACOSX/supplement/figs/plot/._.DS_Store
