# Supplementary material for: Bayesian Model Averaging of Parametric Coalescent Models for Phylodynamic Inference
Source: Mol Biol Evol. 2025 Nov 21;42(12):msaf297. doi: 10.1093/molbev/msaf297 (PMC12704328; doi:10.1093/molbev/msaf297)
Supplement: msaf297_Supplementary_Data [file msaf297_supplementary_data.zip › main/main/config.tex]

% # fonts and general style
\setcounter{tocdepth}{3} 
\usepackage{amsmath,amssymb}
\usepackage{xspace}
\usepackage[usenames,dvipsnames,table]{xcolor}
\usepackage{wrapfig,graphicx}
\DeclareGraphicsExtensions{.pdf,.png}
\graphicspath{{figs/}{plots/}}
\usepackage{subcaption}
\usepackage{booktabs}
\usepackage{tabularx}
\usepackage{multirow}
\usepackage{array}
\usepackage{alltt}
\usepackage[inline]{enumitem}
\usepackage{float}
\usepackage{subcaption}
\renewcommand{\labelitemi}{$\bullet$}

% # math
\usepackage{mathtools}
\DeclarePairedDelimiter\set{\lbrace}{\rbrace}
\DeclarePairedDelimiter\abs{\lvert}{\rvert}
\DeclarePairedDelimiter\ceil{\lceil}{\rceil}
\DeclarePairedDelimiter\floor{\lfloor}{\rfloor}
\DeclarePairedDelimiter\croc{\langle}{\rangle}
\def\Oh{\ensuremath{\mathcal{O}}}
\def\cP{\ensuremath{\mathcal{P}}}
\def\cC{\ensuremath{\mathcal{C}}}
\def\cD{\ensuremath{\mathcal{D}}}
\def\cS{\ensuremath{\mathcal{S}}}
\def\cT{\ensuremath{\mathcal{T}}}
\def\bT{\ensuremath{\mathbb{T}}}
\DeclareMathOperator{\prob}{Pr}

% # citation stuff
\usepackage{url}

\definecolor{linkblue}{rgb}{0.198,0.198,0.5392}
\usepackage[colorlinks=true,
    linkcolor=linkblue,
    anchorcolor=linkblue,
    citecolor=linkblue,
    filecolor=linkblue,
    menucolor=linkblue,
    urlcolor=linkblue,
    bookmarks=true,
    bookmarksopen=true,
    bookmarksopenlevel=2,
    bookmarksnumbered=true,
    hyperindex=true,
    plainpages=false,
    pdfpagelabels=true
]{hyperref}
\usepackage[capitalise,nameinlink]{cleveref}
\newcommand{\etal}{{et~al.}}
\renewcommand\UrlFont{\rmfamily}
\renewcommand{\orcidID}[1]{\href{https://orcid.org/#1}{\includegraphics[scale=.03]{orcid}}}
