# Supplementary material for: Bayesian Model Averaging of Parametric Coalescent Models for Phylodynamic Inference
Source: Mol Biol Evol. 2025 Nov 21;42(12):msaf297. doi: 10.1093/molbev/msaf297 (PMC12704328; doi:10.1093/molbev/msaf297)
Supplement: msaf297_Supplementary_Data [file msaf297_supplementary_data.zip › main/main/main.aux]

\relax 
\providecommand\hyper@newdestlabel[2]{}
\providecommand\HyField@AuxAddToFields[1]{}
\providecommand\HyField@AuxAddToCoFields[2]{}
\citation{fisher1930}
\citation{mayr1942}
\citation{stadler2013recovering,pyron2013phylogenetic}
\citation{pybus2001epidemic,faria2014early}
\citation{leung2017single,williams2022life,lee2018population,nowak2003linear}
\citation{baslan2017unravelling}
\citation{navin2011tumour}
\citation{stadler2012estimating,stadler2013birth,kuhnert2014simultaneous,gavryushkina2014bayesian}
\citation{kingman1982coalescent,griffiths1994ancestral,wakeley2009}
\citation{griffiths1980lines,nordborg2001handbook,hudson1990gene}
\citation{kingman1982coalescent}
\citation{griffiths1994sampling}
\citation{donnelly1995coalescents}
\citation{rodrigo1999coalescent}
\@writefile{toc}{\contentsline {title}{Bayesian model-averaging of parametric coalescent models for phylodynamic inference}{1}{chapter.1}\protected@file@percent }
\@writefile{toc}{\authcount {4}}
\@writefile{toc}{\contentsline {author}{Yuan Xu \and Kylie Chen \and Dong Xie \and Alexei~J.~Drummond\textsuperscript  {*}}{1}{chapter.1}\protected@file@percent }
\citation{strimmer2001exploring,drummond2005bayesian,gill2016understanding}
\citation{pybus2001epidemic,volz2009phylodynamics,pybus2002genie}
\citation{huelsenbeck2004frequentist}
\citation{baele2012improving}
\citation{hoeting1999bayesian,kass1995bayes,raftery2005using}
\citation{posada2004model}
\citation{bernardo2008bayesian,hoeting1999bayesian}
\citation{green1995reversible}
\citation{o2009review,wu2011joint}
\citation{li2012model,zhang2022selecting}
\citation{bouckaert2017bmodeltest}
\citation{bouckaert2019beast}
\citation{hudson1990gene}
\citation{griffiths1994sampling}
\citation{felsenstein1981evolutionary}
\citation{rodrigo1999coalescent,drummond2002estimating,drummond2003measurably}
\citation{griffiths1994sampling}
\citation{laird1969dynamics}
\newlabel{eq:genealogy_density}{{5}{4}{Inference framework}{equation.1.0.5}{}}
\newlabel{eq:genealogy_density@cref}{{[equation][5][]5}{[1][4][]4}}
\citation{baele2017adaptive}
\providecommand*\caption@xref[2]{\@setref\relax\@undefined{#1}}
\newlabel{fig:exp_model}{{1a}{5}{Exponential model}{figure.caption.6}{}}
\newlabel{fig:exp_model@cref}{{[subfigure][1][1]1a}{[1][5][]5}}
\newlabel{sub@fig:exp_model}{{a}{5}{Exponential model}{figure.caption.6}{}}
\newlabel{sub@fig:exp_model@cref}{{[subfigure][1][1]1a}{[1][5][]5}}
\newlabel{fig:logistic_model}{{1b}{5}{Logistic model}{figure.caption.6}{}}
\newlabel{fig:logistic_model@cref}{{[subfigure][2][1]1b}{[1][5][]5}}
\newlabel{sub@fig:logistic_model}{{b}{5}{Logistic model}{figure.caption.6}{}}
\newlabel{sub@fig:logistic_model@cref}{{[subfigure][2][1]1b}{[1][5][]5}}
\newlabel{fig:gompertz_model}{{1c}{5}{Gompertz model}{figure.caption.6}{}}
\newlabel{fig:gompertz_model@cref}{{[subfigure][3][1]1c}{[1][5][]5}}
\newlabel{sub@fig:gompertz_model}{{c}{5}{Gompertz model}{figure.caption.6}{}}
\newlabel{sub@fig:gompertz_model@cref}{{[subfigure][3][1]1c}{[1][5][]5}}
\@writefile{lof}{\contentsline {figure}{\numberline {1}{\ignorespaces Comparison of baseline and expansion versions of demographic growth models. Dashed black curves represent the expansion model with parameter $N_A$, solid black curves indicate baseline models without $N_A$, and dashed red curves represent the ancestral population size $N_A$. For clarity, time axes have been symmetrically extended from zero to adequately display each function's complete behavior.}}{5}{figure.caption.6}\protected@file@percent }
\newlabel{fig:demographic_models}{{1}{5}{Comparison of baseline and expansion versions of demographic growth models. Dashed black curves represent the expansion model with parameter $N_A$, solid black curves indicate baseline models without $N_A$, and dashed red curves represent the ancestral population size $N_A$. For clarity, time axes have been symmetrically extended from zero to adequately display each function's complete behavior}{figure.caption.6}{}}
\newlabel{fig:demographic_models@cref}{{[figure][1][]1}{[1][5][]5}}
\citation{geyer1991markov}
\citation{muller2019adaptive}
\citation{drummond2023linguaphylo}
\citation{jukes1969evolution,kozlov2022cellphy,chen2022accounting}
\citation{ray2000genetic}
\citation{drummond2005bayesian}
\citation{pybus2003epidemiology}
\citation{leung2017single}
\citation{pybus2003epidemiology}
\citation{schierup2000consequences,worobey2001novel}
\citation{kalinina2002natural}
\newlabel{sec:simulations}{{1}{7}{Model validation and simulations}{section*.8}{}}
\newlabel{sec:simulations@cref}{{[chapter][1][]1}{[1][7][]7}}
\newlabel{sec:data}{{1}{7}{Data analysis}{section*.9}{}}
\newlabel{sec:data@cref}{{[chapter][1][]1}{[1][7][]7}}
\citation{baele2017adaptive}
\newlabel{sec:demorecon}{{1}{8}{Parametric posterior-based demographic reconstruction}{section*.10}{}}
\newlabel{sec:demorecon@cref}{{[chapter][1][]1}{[1][8][]8}}
\citation{kozlov2022cellphy,chen2022accounting}
\citation{arthur1997hepatitis,habib2001hepatitis,ray2000genetic}
\citation{frank2000role}
\citation{pybus2003epidemiology}
\newlabel{sec:hcv}{{1}{9}{Hepatitis C Virus in Egypt}{section*.14}{}}
\newlabel{sec:hcv@cref}{{[chapter][1][]1}{[1][9][]9}}
\citation{pybus2003epidemiology}
\citation{pybus2003epidemiology}
\citation{leung2017single}
\citation{kozlov2022cellphy}
\@writefile{lof}{\contentsline {figure}{\numberline {2}{\ignorespaces \textbf  {Parametric BMA Reconstruction of Egyptian HCV.} The x-axis denotes calendar years, and the y-axis shows the effective population size on a log scale. The solid blue line is the posterior mean, the dashed orange line is the median, and the shaded region represents the 95\% HPD interval. A pronounced rise in effective population size between the 1920s and mid-century is consistent with the era of large-scale parenteral antischistosomal therapy (PAT).}}{11}{figure.caption.15}\protected@file@percent }
\newlabel{fig:hcv_bma}{{2}{11}{\textbf {Parametric BMA Reconstruction of Egyptian HCV.} The x-axis denotes calendar years, and the y-axis shows the effective population size on a log scale. The solid blue line is the posterior mean, the dashed orange line is the median, and the shaded region represents the 95\% HPD interval. A pronounced rise in effective population size between the 1920s and mid-century is consistent with the era of large-scale parenteral antischistosomal therapy (PAT)}{figure.caption.15}{}}
\newlabel{fig:hcv_bma@cref}{{[figure][2][]2}{[1][10][]11}}
\newlabel{sec:L86}{{1}{11}{Population Dynamics in the L86 Metastatic Colorectal Cancer Dataset}{section*.16}{}}
\newlabel{sec:L86@cref}{{[chapter][1][]1}{[1][11][]11}}
\@writefile{lof}{\contentsline {figure}{\numberline {3}{\ignorespaces \textbf  {Parametric BMA Reconstruction of L86 Metastatic CRC.} The x-axis is reversed so that time progresses from past (left) to present (right), with 0 representing the sampling year. The x-axis indicates relative time or approximate time since metastatic onset (in mutations per site), and the y-axis represents the effective population size on a log scale. The solid blue line is the posterior mean, the dashed orange line is the median, and the shaded region depicts the 95\% HPD interval. Despite the advanced stage, the evidence suggests continued expansion in a near-exponential fashion.}}{12}{figure.caption.17}\protected@file@percent }
\newlabel{fig:L86_bma_reconstruction}{{3}{12}{\textbf {Parametric BMA Reconstruction of L86 Metastatic CRC.} The x-axis is reversed so that time progresses from past (left) to present (right), with 0 representing the sampling year. The x-axis indicates relative time or approximate time since metastatic onset (in mutations per site), and the y-axis represents the effective population size on a log scale. The solid blue line is the posterior mean, the dashed orange line is the median, and the shaded region depicts the 95\% HPD interval. Despite the advanced stage, the evidence suggests continued expansion in a near-exponential fashion}{figure.caption.17}{}}
\newlabel{fig:L86_bma_reconstruction@cref}{{[figure][3][]3}{[1][11][]12}}
\citation{bouckaert2019beast}
\citation{chen2022accounting}
\citation{sukumaran2010dendropy}
\citation{behnel2005lxml}
\citation{hunter2007matplotlib}
\citation{harris2020array}
\citation{waskom2021seaborn}
\citation{yu2017ggtree}
\citation{wickham2009ggplot2}
\citation{rambaut2018posterior}
\citation{hagen2018treesim}
\citation{wang2020treeio}
\citation{paradis2019package}
\bibstyle{plainnat}
\bibdata{ref}
\bibcite{arthur1997hepatitis}{{1}{1997}{{Arthur et~al.}}{{Arthur, Hassan, Abdallah, El-Sharkawy, Saad, Hackbart, and Imam}}}
\bibcite{baele2012improving}{{2}{2012}{{Baele et~al.}}{{Baele, Lemey, Bedford, Rambaut, Suchard, and Alekseyenko}}}
\bibcite{baele2017adaptive}{{3}{2017}{{Baele et~al.}}{{Baele, Lemey, Rambaut, and Suchard}}}
\bibcite{baslan2017unravelling}{{4}{2017}{{Baslan and Hicks}}{{}}}
\bibcite{behnel2005lxml}{{5}{2005}{{Behnel et~al.}}{{Behnel, Faassen, and Bicking}}}
\bibcite{bernardo2008bayesian}{{6}{2008}{{Bernardo}}{{}}}
\bibcite{bouckaert2019beast}{{7}{2019}{{Bouckaert et~al.}}{{Bouckaert, Vaughan, Barido-Sottani, Duch{\^e}ne, Fourment, Gavryushkina, Heled, Jones, K{\"u}hnert, De~Maio, et~al.}}}
\bibcite{bouckaert2017bmodeltest}{{8}{2017}{{Bouckaert and Drummond}}{{}}}
\bibcite{chen2022accounting}{{9}{2022}{{Chen et~al.}}{{Chen, Moravec, Gavryushkin, Welch, and Drummond}}}
\bibcite{donnelly1995coalescents}{{10}{1995}{{Donnelly and Tavare}}{{}}}
\bibcite{drummond2002estimating}{{11}{2002}{{Drummond et~al.}}{{Drummond, Nicholls, Rodrigo, and Solomon}}}
\bibcite{drummond2003measurably}{{12}{2003}{{Drummond et~al.}}{{Drummond, Pybus, Rambaut, Forsberg, and Rodrigo}}}
\bibcite{drummond2005bayesian}{{13}{2005}{{Drummond et~al.}}{{Drummond, Rambaut, Shapiro, and Pybus}}}
\bibcite{drummond2023linguaphylo}{{14}{2023}{{Drummond et~al.}}{{Drummond, Chen, Mendes, and Xie}}}
\bibcite{faria2014early}{{15}{2014}{{Faria et~al.}}{{Faria, Rambaut, Suchard, Baele, Bedford, Ward, Tatem, Sousa, Arinaminpathy, P{\'e}pin, et~al.}}}
\bibcite{felsenstein1981evolutionary}{{16}{1981}{{Felsenstein}}{{}}}
\bibcite{fisher1930}{{17}{1930}{{Fisher}}{{}}}
\bibcite{frank2000role}{{18}{2000}{{Frank et~al.}}{{Frank, Mohamed, Strickland, Lavanchy, Arthur, Magder, El~Khoby, Abdel-Wahab, Anwar, Sallam, et~al.}}}
\bibcite{gavryushkina2014bayesian}{{19}{2014}{{Gavryushkina et~al.}}{{Gavryushkina, Welch, Stadler, and Drummond}}}
\bibcite{geyer1991markov}{{20}{1991}{{Geyer}}{{}}}
\bibcite{gill2016understanding}{{21}{2016}{{Gill et~al.}}{{Gill, Lemey, Bennett, Biek, and Suchard}}}
\bibcite{green1995reversible}{{22}{1995}{{Green}}{{}}}
\bibcite{griffiths1980lines}{{23}{1980}{{Griffiths}}{{}}}
\bibcite{griffiths1994ancestral}{{24}{1994}{{Griffiths and Tavar{\'e}}}{{}}}
\bibcite{griffiths1994sampling}{{25}{1994}{{Griffiths and Tavare}}{{}}}
\bibcite{habib2001hepatitis}{{26}{2001}{{Habib et~al.}}{{Habib, Mohamed, Abdel-Aziz, Magder, Abdel-Hamid, Gamil, Madkour, Mikhail, Anwar, Strickland, et~al.}}}
\bibcite{hagen2018treesim}{{27}{2018}{{Hagen and Stadler}}{{}}}
\bibcite{harris2020array}{{28}{2020}{{Harris et~al.}}{{Harris, Millman, Van Der~Walt, Gommers, Virtanen, Cournapeau, Wieser, Taylor, Berg, Smith, et~al.}}}
\bibcite{hoeting1999bayesian}{{29}{1999}{{Hoeting et~al.}}{{Hoeting, Madigan, Raftery, and Volinsky}}}
\bibcite{hudson1990gene}{{30}{1990}{{Hudson}}{{}}}
\bibcite{huelsenbeck2004frequentist}{{31}{2004}{{Huelsenbeck and Rannala}}{{}}}
\bibcite{hunter2007matplotlib}{{32}{2007}{{Hunter}}{{}}}
\bibcite{jukes1969evolution}{{33}{1969}{{Jukes and Cantor}}{{}}}
\bibcite{kalinina2002natural}{{34}{2002}{{Kalinina et~al.}}{{Kalinina, Norder, Mukomolov, and Magnius}}}
\bibcite{kass1995bayes}{{35}{1995}{{Kass and Raftery}}{{}}}
\bibcite{kingman1982coalescent}{{36}{1982}{{Kingman}}{{}}}
\bibcite{kozlov2022cellphy}{{37}{2022}{{Kozlov et~al.}}{{Kozlov, Alves, Stamatakis, and Posada}}}
\bibcite{kuhnert2014simultaneous}{{38}{2014}{{K{\"u}hnert et~al.}}{{K{\"u}hnert, Stadler, Vaughan, and Drummond}}}
\bibcite{laird1969dynamics}{{39}{1969}{{Laird}}{{}}}
\bibcite{lee2018population}{{40}{2018}{{Lee-Six et~al.}}{{Lee-Six, {\O }bro, Shepherd, Grossmann, Dawson, Belmonte, Osborne, Huntly, Martincorena, Anderson, et~al.}}}
\bibcite{leung2017single}{{41}{2017}{{Leung et~al.}}{{Leung, Davis, Gao, Casasent, Wang, Sei, Vilar, Maru, Kopetz, and Navin}}}
\bibcite{li2012model}{{42}{2012}{{Li and Drummond}}{{}}}
\bibcite{mayr1942}{{43}{1942}{{Mayr}}{{}}}
\bibcite{muller2019adaptive}{{44}{2019}{{M{\"u}ller and Bouckaert}}{{}}}
\bibcite{navin2011tumour}{{45}{2011}{{Navin et~al.}}{{Navin, Kendall, Troge, Andrews, Rodgers, McIndoo, Cook, Stepansky, Levy, Esposito, et~al.}}}
\bibcite{nordborg2001handbook}{{46}{2001}{{Nordborg et~al.}}{{Nordborg, Balding, Bishop, and Cannings}}}
\bibcite{nowak2003linear}{{47}{2003}{{Nowak et~al.}}{{Nowak, Michor, and Iwasa}}}
\bibcite{o2009review}{{48}{2009}{{O'hara and Sillanp{\"a}{\"a}}}{{}}}
\bibcite{paradis2019package}{{49}{2019}{{Paradis et~al.}}{{Paradis, Blomberg, Bolker, Brown, Claude, Cuong, Desper, and Didier}}}
\bibcite{posada2004model}{{50}{2004}{{Posada and Buckley}}{{}}}
\bibcite{pybus2003epidemiology}{{51}{2003}{{Pybus et~al.}}{{Pybus, Drummond, Nakano, Robertson, and Rambaut}}}
\bibcite{pybus2002genie}{{52}{2002}{{Pybus and Rambaut}}{{}}}
\bibcite{pybus2001epidemic}{{53}{2001}{{Pybus et~al.}}{{Pybus, Charleston, Gupta, Rambaut, Holmes, and Harvey}}}
\bibcite{pyron2013phylogenetic}{{54}{2013}{{Pyron and Burbrink}}{{}}}
\bibcite{raftery2005using}{{55}{2005}{{Raftery et~al.}}{{Raftery, Gneiting, Balabdaoui, and Polakowski}}}
\bibcite{rambaut2018posterior}{{56}{2018}{{Rambaut et~al.}}{{Rambaut, Drummond, Xie, Baele, and Suchard}}}
\bibcite{ray2000genetic}{{57}{2000}{{Ray et~al.}}{{Ray, Arthur, Carella, Bukh, and Thomas}}}
\bibcite{rodrigo1999coalescent}{{58}{1999}{{Rodrigo and Felsenstein}}{{}}}
\bibcite{schierup2000consequences}{{59}{2000}{{Schierup and Hein}}{{}}}
\bibcite{stadler2013recovering}{{60}{2013}{{Stadler}}{{}}}
\bibcite{stadler2012estimating}{{61}{2012}{{Stadler et~al.}}{{Stadler, Kouyos, von Wyl, Yerly, B{\"o}ni, B{\"u}rgisser, Klimkait, Joos, Rieder, Xie, et~al.}}}
\bibcite{stadler2013birth}{{62}{2013}{{Stadler et~al.}}{{Stadler, K{\"u}hnert, Bonhoeffer, and Drummond}}}
\bibcite{strimmer2001exploring}{{63}{2001}{{Strimmer and Pybus}}{{}}}
\bibcite{sukumaran2010dendropy}{{64}{2010}{{Sukumaran and Holder}}{{}}}
\bibcite{volz2009phylodynamics}{{65}{2009}{{Volz et~al.}}{{Volz, Kosakovsky~Pond, Ward, Leigh~Brown, and Frost}}}
\bibcite{wakeley2009}{{66}{2009}{{Wakeley}}{{}}}
\bibcite{wang2020treeio}{{67}{2020}{{Wang et~al.}}{{Wang, Lam, Xu, Dai, Zhou, Feng, Guo, Dunn, Jones, Bradley, et~al.}}}
\bibcite{waskom2021seaborn}{{68}{2021}{{Waskom}}{{}}}
\bibcite{wickham2009ggplot2}{{69}{2009}{{Wickham and Sievert}}{{}}}
\bibcite{williams2022life}{{70}{2022}{{Williams et~al.}}{{Williams, Lee, Mitchell, Moore, Baxter, Hewinson, Dawson, Menzies, Godfrey, Green, et~al.}}}
\bibcite{worobey2001novel}{{71}{2001}{{Worobey}}{{}}}
\bibcite{wu2011joint}{{72}{2011}{{Wu and Drummond}}{{}}}
\bibcite{yu2017ggtree}{{73}{2017}{{Yu et~al.}}{{Yu, Smith, Zhu, Guan, and Lam}}}
\bibcite{zhang2022selecting}{{74}{2022}{{Zhang}}{{}}}
\@writefile{lot}{\contentsline {table}{\numberline {1}{\ignorespaces \textbf  {Parameter usage across different model configurations.} This table illustrates which parameters in $\{I, I_A, N_{\max }, N_A, b, t_{50}, f_0, x, \tau \}$ are active (green) or inactive (gray) under each combination of the discrete indicators $(I,I_{A})$. For illustration, we list the models used in the HCV and L86 analyses, respectively.}}{18}{table.caption.23}\protected@file@percent }
\newlabel{tab:noN0-table}{{1}{18}{\textbf {Parameter usage across different model configurations.} This table illustrates which parameters in $\{I, I_A, N_{\max }, N_A, b, t_{50}, f_0, x, \tau \}$ are active (green) or inactive (gray) under each combination of the discrete indicators $(I,\IA )$. For illustration, we list the models used in the HCV and L86 analyses, respectively}{table.caption.23}{}}
\newlabel{tab:noN0-table@cref}{{[table][1][]1}{[1][18][]18}}
\@writefile{lot}{\contentsline {table}{\numberline {2}{\ignorespaces Prior distributions for parameters under each demographic model. For all LogNormal distributions, \(\mu \) (meanlog) and \(\sigma \) (sdlog) refer to mean and standard deviation on the log-scale. For the Beta distribution, \(\alpha \) and \(\beta \) are shape parameters.}}{18}{table.caption.24}\protected@file@percent }
\newlabel{tab:priors}{{2}{18}{Prior distributions for parameters under each demographic model. For all LogNormal distributions, \(\mu \) (meanlog) and \(\sigma \) (sdlog) refer to mean and standard deviation on the log-scale. For the Beta distribution, \(\alpha \) and \(\beta \) are shape parameters}{table.caption.24}{}}
\newlabel{tab:priors@cref}{{[table][2][]2}{[1][18][]18}}
\@writefile{lot}{\contentsline {table}{\numberline {3}{\ignorespaces Mean effective sample sizes (ESS) across 100 replicate simulations for the Logistic and Gompertz coalescent models. For Gompertz we report results with the original independent proposals ``Standard'' and after introducing the correlated--move scheme ``Improved (up--down + AVMN)''. Standard and Improved runs were executed with identical MCMC chain lengths on the same set of 100 replicate XML files; the only difference is the inclusion of the up--down and AVMN operators in the Improved configuration.}}{18}{table.caption.25}\protected@file@percent }
\newlabel{tab:ESS_comparison}{{3}{18}{Mean effective sample sizes (ESS) across 100 replicate simulations for the Logistic and Gompertz coalescent models. For Gompertz we report results with the original independent proposals ``Standard'' and after introducing the correlated--move scheme ``Improved (up--down + AVMN)''. Standard and Improved runs were executed with identical MCMC chain lengths on the same set of 100 replicate XML files; the only difference is the inclusion of the up--down and AVMN operators in the Improved configuration}{table.caption.25}{}}
\newlabel{tab:ESS_comparison@cref}{{[table][3][]3}{[1][18][]18}}
\@writefile{lot}{\contentsline {table}{\numberline {4}{\ignorespaces Calibration of the model indicator under 400 simulated datasets. For each dataset, first drew the generating model from the uniform prior ($P(\text  {model})=0.25$), simulated an alignment, and then performed Bayesian model averaging. “True in 95\,\% credible set” counts the runs whose 95\,\% model–credible set contained the true generating model. Coverage is that count divided by the number of datasets for the given model.}}{19}{table.caption.26}\protected@file@percent }
\newlabel{tab:indicatorCoverage}{{4}{19}{Calibration of the model indicator under 400 simulated datasets. For each dataset, first drew the generating model from the uniform prior ($P(\text {model})=0.25$), simulated an alignment, and then performed Bayesian model averaging. “True in 95\,\% credible set” counts the runs whose 95\,\% model–credible set contained the true generating model. Coverage is that count divided by the number of datasets for the given model}{table.caption.26}{}}
\newlabel{tab:indicatorCoverage@cref}{{[table][4][]4}{[1][18][]19}}
\@writefile{lot}{\contentsline {table}{\numberline {5}{\ignorespaces Posterior probabilities and log Bayes factors (logBF) for candidate models in the HCV dataset. LogBF values are computed relative to the Gompertz Expansion model, which has the highest posterior probability (0.438) and is thus designated as the reference (logBF = 0). }}{19}{table.caption.27}\protected@file@percent }
\newlabel{tab:hcv_threecol}{{5}{19}{Posterior probabilities and log Bayes factors (logBF) for candidate models in the HCV dataset. LogBF values are computed relative to the Gompertz Expansion model, which has the highest posterior probability (0.438) and is thus designated as the reference (logBF = 0)}{table.caption.27}{}}
\newlabel{tab:hcv_threecol@cref}{{[table][5][]5}{[1][19][]19}}
\@writefile{lot}{\contentsline {table}{\numberline {6}{\ignorespaces Posterior probabilities and log Bayes factors (logBF) for candidate models in the L86 metastatic CRC dataset under a single BMA analysis. LogBF values are computed relative to the best-supported model, Exponential (baseline), which thus serves as the reference (logBF = 0).}}{19}{table.caption.28}\protected@file@percent }
\newlabel{tab:L86_models}{{6}{19}{Posterior probabilities and log Bayes factors (logBF) for candidate models in the L86 metastatic CRC dataset under a single BMA analysis. LogBF values are computed relative to the best-supported model, Exponential (baseline), which thus serves as the reference (logBF = 0)}{table.caption.28}{}}
\newlabel{tab:L86_models@cref}{{[table][6][]6}{[1][19][]19}}
\gdef \@abspage@last{19}
