# Supplementary material for: Bayesian Model Averaging of Parametric Coalescent Models for Phylodynamic Inference
Source: Mol Biol Evol. 2025 Nov 21;42(12):msaf297. doi: 10.1093/molbev/msaf297 (PMC12704328; doi:10.1093/molbev/msaf297)
Supplement: msaf297_Supplementary_Data [file msaf297_supplementary_data.zip › main/main/main.bbl]

\begin{thebibliography}{74}
\providecommand{\natexlab}[1]{#1}
\providecommand{\url}[1]{\texttt{#1}}
\expandafter\ifx\csname urlstyle\endcsname\relax
  \providecommand{\doi}[1]{doi: #1}\else
  \providecommand{\doi}{doi: \begingroup \urlstyle{rm}\Url}\fi

\bibitem[Arthur et~al.(1997)Arthur, Hassan, Abdallah, El-Sharkawy, Saad,
  Hackbart, and Imam]{arthur1997hepatitis}
Ray~R Arthur, Nassef~Farahat Hassan, Mahasan~Yousef Abdallah, Mohamed~Said
  El-Sharkawy, Magdy~Darwish Saad, Barbara~G Hackbart, and Imam~Zaghloul Imam.
\newblock Hepatitis c antibody prevalence in blood donors in different
  governorates in egypt.
\newblock \emph{Transactions of the Royal Society of Tropical Medicine and
  Hygiene}, 91\penalty0 (3):\penalty0 271--274, 1997.

\bibitem[Baele et~al.(2012)Baele, Lemey, Bedford, Rambaut, Suchard, and
  Alekseyenko]{baele2012improving}
Guy Baele, Philippe Lemey, Trevor Bedford, Andrew Rambaut, Marc~A Suchard, and
  Alexander~V Alekseyenko.
\newblock Improving the accuracy of demographic and molecular clock model
  comparison while accommodating phylogenetic uncertainty.
\newblock \emph{Molecular biology and evolution}, 29\penalty0 (9):\penalty0
  2157--2167, 2012.

\bibitem[Baele et~al.(2017)Baele, Lemey, Rambaut, and
  Suchard]{baele2017adaptive}
Guy Baele, Philippe Lemey, Andrew Rambaut, and Marc~A Suchard.
\newblock Adaptive mcmc in bayesian phylogenetics: an application to analyzing
  partitioned data in beast.
\newblock \emph{Bioinformatics}, 33\penalty0 (12):\penalty0 1798--1805, 2017.

\bibitem[Baslan and Hicks(2017)]{baslan2017unravelling}
Timour Baslan and James Hicks.
\newblock Unravelling biology and shifting paradigms in cancer with single-cell
  sequencing.
\newblock \emph{Nature Reviews Cancer}, 17\penalty0 (9):\penalty0 557--569,
  2017.

\bibitem[Behnel et~al.(2005)Behnel, Faassen, and Bicking]{behnel2005lxml}
Stefan Behnel, Martijn Faassen, and Ian Bicking.
\newblock lxml: Xml and html with python.
\newblock \emph{Lxml https://github. com/lxml/lxml}, 2005.

\bibitem[Bernardo(2008)]{bernardo2008bayesian}
Jos{\'e}~M Bernardo.
\newblock Bayesian statistics.
\newblock In \emph{The New Palgrave Dictionary of Economics}, pages 409--418.
  Springer, 2008.

\bibitem[Bouckaert et~al.(2019)Bouckaert, Vaughan, Barido-Sottani, Duch{\^e}ne,
  Fourment, Gavryushkina, Heled, Jones, K{\"u}hnert, De~Maio,
  et~al.]{bouckaert2019beast}
Remco Bouckaert, Timothy~G Vaughan, Jo{\"e}lle Barido-Sottani, Sebasti{\'a}n
  Duch{\^e}ne, Mathieu Fourment, Alexandra Gavryushkina, Joseph Heled, Graham
  Jones, Denise K{\"u}hnert, Nicola De~Maio, et~al.
\newblock Beast 2.5: An advanced software platform for bayesian evolutionary
  analysis.
\newblock \emph{PLoS computational biology}, 15\penalty0 (4):\penalty0
  e1006650, 2019.

\bibitem[Bouckaert and Drummond(2017)]{bouckaert2017bmodeltest}
Remco~R Bouckaert and Alexei~J Drummond.
\newblock bmodeltest: Bayesian phylogenetic site model averaging and model
  comparison.
\newblock \emph{BMC evolutionary biology}, 17:\penalty0 1--11, 2017.

\bibitem[Chen et~al.(2022)Chen, Moravec, Gavryushkin, Welch, and
  Drummond]{chen2022accounting}
Kylie Chen, Ji{\v{r}}{\'\i}~C Moravec, Alex Gavryushkin, David Welch, and
  Alexei~J Drummond.
\newblock Accounting for errors in data improves divergence time estimates in
  single-cell cancer evolution.
\newblock \emph{Molecular biology and evolution}, 39\penalty0 (8):\penalty0
  msac143, 2022.

\bibitem[Donnelly and Tavare(1995)]{donnelly1995coalescents}
Peter Donnelly and Simon Tavare.
\newblock Coalescents and genealogical structure under neutrality.
\newblock \emph{Annual review of genetics}, 29\penalty0 (1):\penalty0 401--421,
  1995.

\bibitem[Drummond et~al.(2002)Drummond, Nicholls, Rodrigo, and
  Solomon]{drummond2002estimating}
Alexei~J Drummond, Geoff~K Nicholls, Allen~G Rodrigo, and Wiremu Solomon.
\newblock Estimating mutation parameters, population history and genealogy
  simultaneously from temporally spaced sequence data.
\newblock \emph{Genetics}, 161\penalty0 (3):\penalty0 1307--1320, 2002.

\bibitem[Drummond et~al.(2003)Drummond, Pybus, Rambaut, Forsberg, and
  Rodrigo]{drummond2003measurably}
Alexei~J Drummond, Oliver~G Pybus, Andrew Rambaut, Roald Forsberg, and Allen~G
  Rodrigo.
\newblock Measurably evolving populations.
\newblock \emph{Trends in ecology \& evolution}, 18\penalty0 (9):\penalty0
  481--488, 2003.

\bibitem[Drummond et~al.(2005)Drummond, Rambaut, Shapiro, and
  Pybus]{drummond2005bayesian}
Alexei~J Drummond, Andrew Rambaut, BETH Shapiro, and Oliver~G Pybus.
\newblock Bayesian coalescent inference of past population dynamics from
  molecular sequences.
\newblock \emph{Molecular biology and evolution}, 22\penalty0 (5):\penalty0
  1185--1192, 2005.

\bibitem[Drummond et~al.(2023)Drummond, Chen, Mendes, and
  Xie]{drummond2023linguaphylo}
Alexei~J Drummond, Kylie Chen, F{\'a}bio~K Mendes, and Dong Xie.
\newblock Linguaphylo: A probabilistic model specification language for
  reproducible phylogenetic analyses.
\newblock \emph{PLoS Comput Biol}, 19\penalty0 (7):\penalty0 e1011226, Jul
  2023.
\newblock \doi{10.1371/journal.pcbi.1011226}.

\bibitem[Faria et~al.(2014)Faria, Rambaut, Suchard, Baele, Bedford, Ward,
  Tatem, Sousa, Arinaminpathy, P{\'e}pin, et~al.]{faria2014early}
Nuno~R Faria, Andrew Rambaut, Marc~A Suchard, Guy Baele, Trevor Bedford,
  Melissa~J Ward, Andrew~J Tatem, Jo{\~a}o~D Sousa, Nimalan Arinaminpathy,
  Jacques P{\'e}pin, et~al.
\newblock The early spread and epidemic ignition of {HIV-1} in human
  populations.
\newblock \emph{Science}, 346\penalty0 (6205):\penalty0 56--61, 2014.

\bibitem[Felsenstein(1981)]{felsenstein1981evolutionary}
Joseph Felsenstein.
\newblock Evolutionary trees from dna sequences: a maximum likelihood approach.
\newblock \emph{Journal of molecular evolution}, 17:\penalty0 368--376, 1981.

\bibitem[Fisher(1930)]{fisher1930}
Ronald~Aylmer Fisher.
\newblock \emph{The genetical theory of natural selection}.
\newblock The Clarendon press, Oxford, 1930.

\bibitem[Frank et~al.(2000)Frank, Mohamed, Strickland, Lavanchy, Arthur,
  Magder, El~Khoby, Abdel-Wahab, Anwar, Sallam, et~al.]{frank2000role}
Christina Frank, Mostafa~K Mohamed, G~Thomas Strickland, Daniel Lavanchy, Ray~R
  Arthur, Laurence~S Magder, Taha El~Khoby, Yehia Abdel-Wahab, Wagida Anwar,
  Ismail Sallam, et~al.
\newblock The role of parenteral antischistosomal therapy in the spread of
  hepatitis c virus in egypt.
\newblock \emph{The Lancet}, 355\penalty0 (9207):\penalty0 887--891, 2000.

\bibitem[Gavryushkina et~al.(2014)Gavryushkina, Welch, Stadler, and
  Drummond]{gavryushkina2014bayesian}
Alexandra Gavryushkina, David Welch, Tanja Stadler, and Alexei~J Drummond.
\newblock Bayesian inference of sampled ancestor trees for epidemiology and
  fossil calibration.
\newblock \emph{PLoS computational biology}, 10\penalty0 (12):\penalty0
  e1003919, 2014.

\bibitem[Geyer(1991)]{geyer1991markov}
Charles~J Geyer.
\newblock Markov chain monte carlo maximum likelihood.
\newblock 1991.

\bibitem[Gill et~al.(2016)Gill, Lemey, Bennett, Biek, and
  Suchard]{gill2016understanding}
Mandev~S Gill, Philippe Lemey, Shannon~N Bennett, Roman Biek, and Marc~A
  Suchard.
\newblock Understanding past population dynamics: Bayesian coalescent-based
  modeling with covariates.
\newblock \emph{Systematic biology}, 65\penalty0 (6):\penalty0 1041--1056,
  2016.

\bibitem[Green(1995)]{green1995reversible}
Peter~J Green.
\newblock Reversible jump markov chain monte carlo computation and bayesian
  model determination.
\newblock \emph{Biometrika}, 82\penalty0 (4):\penalty0 711--732, 1995.

\bibitem[Griffiths(1980)]{griffiths1980lines}
Robert~C Griffiths.
\newblock Lines of descent in the diffusion approximation of neutral
  wright-fisher models.
\newblock \emph{Theoretical population biology}, 17\penalty0 (1):\penalty0
  37--50, 1980.

\bibitem[Griffiths and Tavar{\'e}(1994)]{griffiths1994ancestral}
Robert~C Griffiths and Simon Tavar{\'e}.
\newblock Ancestral inference in population genetics.
\newblock \emph{Statistical science}, pages 307--319, 1994.

\bibitem[Griffiths and Tavare(1994)]{griffiths1994sampling}
Robert~C Griffiths and Simon Tavare.
\newblock Sampling theory for neutral alleles in a varying environment.
\newblock \emph{Philosophical Transactions of the Royal Society of London.
  Series B: Biological Sciences}, 344\penalty0 (1310):\penalty0 403--410, 1994.

\bibitem[Habib et~al.(2001)Habib, Mohamed, Abdel-Aziz, Magder, Abdel-Hamid,
  Gamil, Madkour, Mikhail, Anwar, Strickland, et~al.]{habib2001hepatitis}
Mostafa Habib, Mostafa~K Mohamed, Fatma Abdel-Aziz, Laurence~S Magder, Mohamed
  Abdel-Hamid, Foda Gamil, Salah Madkour, Nabiel~N Mikhail, Wagida Anwar,
  G~Thomas Strickland, et~al.
\newblock Hepatitis c virus infection in a community in the nile delta: risk
  factors for seropositivity.
\newblock \emph{Hepatology}, 33\penalty0 (1):\penalty0 248--253, 2001.

\bibitem[Hagen and Stadler(2018)]{hagen2018treesim}
Oskar Hagen and Tanja Stadler.
\newblock Treesim gm: Simulating phylogenetic trees under general
  bellman--harris models with lineage-specific shifts of speciation and
  extinction in r.
\newblock \emph{Methods in ecology and evolution}, 9\penalty0 (3):\penalty0
  754--760, 2018.

\bibitem[Harris et~al.(2020)Harris, Millman, Van Der~Walt, Gommers, Virtanen,
  Cournapeau, Wieser, Taylor, Berg, Smith, et~al.]{harris2020array}
Charles~R Harris, K~Jarrod Millman, St{\'e}fan~J Van Der~Walt, Ralf Gommers,
  Pauli Virtanen, David Cournapeau, Eric Wieser, Julian Taylor, Sebastian Berg,
  Nathaniel~J Smith, et~al.
\newblock Array programming with numpy.
\newblock \emph{Nature}, 585\penalty0 (7825):\penalty0 357--362, 2020.

\bibitem[Hoeting et~al.(1999)Hoeting, Madigan, Raftery, and
  Volinsky]{hoeting1999bayesian}
Jennifer~A Hoeting, David Madigan, Adrian~E Raftery, and Chris~T Volinsky.
\newblock Bayesian model averaging: a tutorial (with comments by m. clyde,
  david draper and ei george, and a rejoinder by the authors.
\newblock \emph{Statistical science}, 14\penalty0 (4):\penalty0 382--417, 1999.

\bibitem[Hudson(1990)]{hudson1990gene}
Richard~R Hudson.
\newblock Gene genealogies and the coalescent process.
\newblock \emph{Oxford surveys in evolutionary biology}, 7\penalty0
  (1):\penalty0 44, 1990.

\bibitem[Huelsenbeck and Rannala(2004)]{huelsenbeck2004frequentist}
John~P Huelsenbeck and Bruce Rannala.
\newblock Frequentist properties of bayesian posterior probabilities of
  phylogenetic trees under simple and complex substitution models.
\newblock \emph{Systematic biology}, 53\penalty0 (6):\penalty0 904--913, 2004.

\bibitem[Hunter(2007)]{hunter2007matplotlib}
John~D Hunter.
\newblock Matplotlib: A 2d graphics environment.
\newblock \emph{Computing in science \& engineering}, 9\penalty0 (03):\penalty0
  90--95, 2007.

\bibitem[Jukes and Cantor(1969)]{jukes1969evolution}
Thomas~H Jukes and Charles~R Cantor.
\newblock Evolution of protein molecules. 21--132 munro hn ed mammalian protein
  metabolism academic press.
\newblock \emph{New York}, 1969.

\bibitem[Kalinina et~al.(2002)Kalinina, Norder, Mukomolov, and
  Magnius]{kalinina2002natural}
Olga Kalinina, Helene Norder, Sergey Mukomolov, and Lars~O Magnius.
\newblock A natural intergenotypic recombinant of hepatitis c virus identified
  in st. petersburg.
\newblock \emph{Journal of virology}, 76\penalty0 (8):\penalty0 4034--4043,
  2002.

\bibitem[Kass and Raftery(1995)]{kass1995bayes}
Robert~E Kass and Adrian~E Raftery.
\newblock Bayes factors.
\newblock \emph{Journal of the american statistical association}, 90\penalty0
  (430):\penalty0 773--795, 1995.

\bibitem[Kingman(1982)]{kingman1982coalescent}
John Frank~Charles Kingman.
\newblock The coalescent.
\newblock \emph{Stochastic processes and their applications}, 13\penalty0
  (3):\penalty0 235--248, 1982.

\bibitem[Kozlov et~al.(2022)Kozlov, Alves, Stamatakis, and
  Posada]{kozlov2022cellphy}
Alexey Kozlov, Joao~M Alves, Alexandros Stamatakis, and David Posada.
\newblock Cellphy: accurate and fast probabilistic inference of single-cell
  phylogenies from scdna-seq data.
\newblock \emph{Genome biology}, 23\penalty0 (1):\penalty0 37, 2022.

\bibitem[K{\"u}hnert et~al.(2014)K{\"u}hnert, Stadler, Vaughan, and
  Drummond]{kuhnert2014simultaneous}
Denise K{\"u}hnert, Tanja Stadler, Timothy~G Vaughan, and Alexei~J Drummond.
\newblock Simultaneous reconstruction of evolutionary history and
  epidemiological dynamics from viral sequences with the birth--death sir
  model.
\newblock \emph{Journal of the Royal Society Interface}, 11\penalty0
  (94):\penalty0 20131106, 2014.

\bibitem[Laird(1969)]{laird1969dynamics}
Anna~K Laird.
\newblock Dynamics of growth in tumors and in normal organisms.
\newblock \emph{National Cancer Institute Monograph}, 30:\penalty0 15--28,
  1969.

\bibitem[Lee-Six et~al.(2018)Lee-Six, {\O}bro, Shepherd, Grossmann, Dawson,
  Belmonte, Osborne, Huntly, Martincorena, Anderson, et~al.]{lee2018population}
Henry Lee-Six, Nina~Friesgaard {\O}bro, Mairi~S Shepherd, Sebastian Grossmann,
  Kevin Dawson, Miriam Belmonte, Robert~J Osborne, Brian~JP Huntly, Inigo
  Martincorena, Elizabeth Anderson, et~al.
\newblock Population dynamics of normal human blood inferred from somatic
  mutations.
\newblock \emph{Nature}, 561\penalty0 (7724):\penalty0 473--478, 2018.

\bibitem[Leung et~al.(2017)Leung, Davis, Gao, Casasent, Wang, Sei, Vilar, Maru,
  Kopetz, and Navin]{leung2017single}
Marco~L Leung, Alexander Davis, Ruli Gao, Anna Casasent, Yong Wang, Emi Sei,
  Eduardo Vilar, Dipen Maru, Scott Kopetz, and Nicholas~E Navin.
\newblock Single-cell dna sequencing reveals a late-dissemination model in
  metastatic colorectal cancer.
\newblock \emph{Genome Research}, 27\penalty0 (8):\penalty0 1287--1299, 2017.

\bibitem[Li and Drummond(2012)]{li2012model}
Wai Lok~Sibon Li and Alexei~J Drummond.
\newblock Model averaging and bayes factor calculation of relaxed molecular
  clocks in bayesian phylogenetics.
\newblock \emph{Molecular biology and evolution}, 29\penalty0 (2):\penalty0
  751--761, 2012.

\bibitem[Mayr(1942)]{mayr1942}
Ernst Mayr.
\newblock \emph{Systematics and the origin of species from the viewpoint of a
  zoologist}, volume No. XIII.
\newblock Columbia University Press, New York, 1942.

\bibitem[M{\"u}ller and Bouckaert(2019)]{muller2019adaptive}
Nicola~F M{\"u}ller and Remco~R Bouckaert.
\newblock Adaptive parallel tempering for beast 2.
\newblock \emph{BioRxiv}, page 603514, 2019.

\bibitem[Navin et~al.(2011)Navin, Kendall, Troge, Andrews, Rodgers, McIndoo,
  Cook, Stepansky, Levy, Esposito, et~al.]{navin2011tumour}
Nicholas Navin, Jude Kendall, Jennifer Troge, Peter Andrews, Linda Rodgers,
  Jeanne McIndoo, Kerry Cook, Asya Stepansky, Dan Levy, Diane Esposito, et~al.
\newblock Tumour evolution inferred by single-cell sequencing.
\newblock \emph{Nature}, 472\penalty0 (7341):\penalty0 90--94, 2011.

\bibitem[Nordborg et~al.(2001)Nordborg, Balding, Bishop, and
  Cannings]{nordborg2001handbook}
M~Nordborg, DJ~Balding, M~Bishop, and C~Cannings.
\newblock Handbook of statistical genetics.
\newblock \emph{John Wiley \& Sons, Chichester, UK}, pages 179--212, 2001.

\bibitem[Nowak et~al.(2003)Nowak, Michor, and Iwasa]{nowak2003linear}
Martin~A Nowak, Franziska Michor, and Yoh Iwasa.
\newblock The linear process of somatic evolution.
\newblock \emph{Proceedings of the national academy of sciences}, 100\penalty0
  (25):\penalty0 14966--14969, 2003.

\bibitem[O'hara and Sillanp{\"a}{\"a}(2009)]{o2009review}
Robert~B O'hara and Mikko~J Sillanp{\"a}{\"a}.
\newblock A review of bayesian variable selection methods: what, how and which.
\newblock 2009.

\bibitem[Paradis et~al.(2019)Paradis, Blomberg, Bolker, Brown, Claude, Cuong,
  Desper, and Didier]{paradis2019package}
Emmanuel Paradis, Simon Blomberg, Ben Bolker, Joseph Brown, Julien Claude,
  Hoa~Sien Cuong, Richard Desper, and Gilles Didier.
\newblock Package ‘ape’.
\newblock \emph{Analyses of phylogenetics and evolution, version}, 2\penalty0
  (4):\penalty0 47, 2019.

\bibitem[Posada and Buckley(2004)]{posada2004model}
David Posada and Thomas~R Buckley.
\newblock Model selection and model averaging in phylogenetics: advantages of
  akaike information criterion and bayesian approaches over likelihood ratio
  tests.
\newblock \emph{Systematic biology}, 53\penalty0 (5):\penalty0 793--808, 2004.

\bibitem[Pybus et~al.(2003)Pybus, Drummond, Nakano, Robertson, and
  Rambaut]{pybus2003epidemiology}
OG~Pybus, AJ~Drummond, T~Nakano, BH~Robertson, and A~Rambaut.
\newblock The epidemiology and iatrogenic transmission of hepatitis c virus in
  egypt: a bayesian coalescent approach.
\newblock \emph{Molecular biology and evolution}, 20\penalty0 (3):\penalty0
  381--387, 2003.

\bibitem[Pybus and Rambaut(2002)]{pybus2002genie}
Oliver~G Pybus and Andrew Rambaut.
\newblock Genie: estimating demographic history from molecular phylogenies.
\newblock \emph{Bioinformatics}, 18\penalty0 (10):\penalty0 1404--1405, 2002.

\bibitem[Pybus et~al.(2001)Pybus, Charleston, Gupta, Rambaut, Holmes, and
  Harvey]{pybus2001epidemic}
Oliver~G Pybus, Michael~A Charleston, Sunetra Gupta, Andrew Rambaut, Edward~C
  Holmes, and Paul~H Harvey.
\newblock The epidemic behavior of the hepatitis {C} virus.
\newblock \emph{Science}, 292\penalty0 (5525):\penalty0 2323--2325, 2001.

\bibitem[Pyron and Burbrink(2013)]{pyron2013phylogenetic}
R~Alexander Pyron and Frank~T Burbrink.
\newblock Phylogenetic estimates of speciation and extinction rates for testing
  ecological and evolutionary hypotheses.
\newblock \emph{Trends in ecology \& evolution}, 28\penalty0 (12):\penalty0
  729--736, 2013.

\bibitem[Raftery et~al.(2005)Raftery, Gneiting, Balabdaoui, and
  Polakowski]{raftery2005using}
Adrian~E Raftery, Tilmann Gneiting, Fadoua Balabdaoui, and Michael Polakowski.
\newblock Using bayesian model averaging to calibrate forecast ensembles.
\newblock \emph{Monthly weather review}, 133\penalty0 (5):\penalty0 1155--1174,
  2005.

\bibitem[Rambaut et~al.(2018)Rambaut, Drummond, Xie, Baele, and
  Suchard]{rambaut2018posterior}
Andrew Rambaut, Alexei~J Drummond, Dong Xie, Guy Baele, and Marc~A Suchard.
\newblock Posterior summarization in bayesian phylogenetics using tracer 1.7.
\newblock \emph{Systematic biology}, 67\penalty0 (5):\penalty0 901--904, 2018.

\bibitem[Ray et~al.(2000)Ray, Arthur, Carella, Bukh, and
  Thomas]{ray2000genetic}
Stuart~C Ray, Ray~R Arthur, Anthony Carella, Jens Bukh, and David~L Thomas.
\newblock Genetic epidemiology of hepatitis c virus throughout egypt.
\newblock \emph{The Journal of infectious diseases}, 182\penalty0 (3):\penalty0
  698--707, 2000.

\bibitem[Rodrigo and Felsenstein(1999)]{rodrigo1999coalescent}
Allen~G Rodrigo and Joseph Felsenstein.
\newblock Coalescent approaches to hiv population genetics.
\newblock \emph{The evolution of HIV}, pages 233--272, 1999.

\bibitem[Schierup and Hein(2000)]{schierup2000consequences}
Mikkel~H Schierup and Jotun Hein.
\newblock Consequences of recombination on traditional phylogenetic analysis.
\newblock \emph{Genetics}, 156\penalty0 (2):\penalty0 879--891, 2000.

\bibitem[Stadler(2013)]{stadler2013recovering}
Tanja Stadler.
\newblock Recovering speciation and extinction dynamics based on phylogenies.
\newblock \emph{Journal of Evolutionary Biology}, 26\penalty0 (6):\penalty0
  1203--1219, 2013.

\bibitem[Stadler et~al.(2012)Stadler, Kouyos, von Wyl, Yerly, B{\"o}ni,
  B{\"u}rgisser, Klimkait, Joos, Rieder, Xie, et~al.]{stadler2012estimating}
Tanja Stadler, Roger Kouyos, Viktor von Wyl, Sabine Yerly, J{\"u}rg B{\"o}ni,
  Philippe B{\"u}rgisser, Thomas Klimkait, Beda Joos, Philip Rieder, Dong Xie,
  et~al.
\newblock Estimating the basic reproductive number from viral sequence data.
\newblock \emph{Molecular biology and evolution}, 29\penalty0 (1):\penalty0
  347--357, 2012.

\bibitem[Stadler et~al.(2013)Stadler, K{\"u}hnert, Bonhoeffer, and
  Drummond]{stadler2013birth}
Tanja Stadler, Denise K{\"u}hnert, Sebastian Bonhoeffer, and Alexei~J Drummond.
\newblock Birth--death skyline plot reveals temporal changes of epidemic spread
  in hiv and hepatitis c virus (hcv).
\newblock \emph{Proceedings of the National Academy of Sciences}, 110\penalty0
  (1):\penalty0 228--233, 2013.

\bibitem[Strimmer and Pybus(2001)]{strimmer2001exploring}
Korbinian Strimmer and Oliver~G Pybus.
\newblock Exploring the demographic history of dna sequences using the
  generalized skyline plot.
\newblock \emph{Molecular Biology and Evolution}, 18\penalty0 (12):\penalty0
  2298--2305, 2001.

\bibitem[Sukumaran and Holder(2010)]{sukumaran2010dendropy}
Jeet Sukumaran and Mark~T Holder.
\newblock Dendropy: a python library for phylogenetic computing.
\newblock \emph{Bioinformatics}, 26\penalty0 (12):\penalty0 1569--1571, 2010.

\bibitem[Volz et~al.(2009)Volz, Kosakovsky~Pond, Ward, Leigh~Brown, and
  Frost]{volz2009phylodynamics}
Erik~M Volz, Sergei~L Kosakovsky~Pond, Melissa~J Ward, Andrew~J Leigh~Brown,
  and Simon~DW Frost.
\newblock Phylodynamics of infectious disease epidemics.
\newblock \emph{Genetics}, 183\penalty0 (4):\penalty0 1421--1430, 2009.

\bibitem[Wakeley(2009)]{wakeley2009}
John Wakeley.
\newblock \emph{Coalescent theory: an introduction}.
\newblock Roberts \& Co. Publishers, Greenwood Village, Colo., 2009.
\newblock ISBN 0780974707754 (pbk.).
\newblock URL \url{http://www.loc.gov/catdir/toc/fy0805/2008016081.html}.

\bibitem[Wang et~al.(2020)Wang, Lam, Xu, Dai, Zhou, Feng, Guo, Dunn, Jones,
  Bradley, et~al.]{wang2020treeio}
Li-Gen Wang, Tommy Tsan-Yuk Lam, Shuangbin Xu, Zehan Dai, Lang Zhou, Tingze
  Feng, Pingfan Guo, Casey~W Dunn, Bradley~R Jones, Tyler Bradley, et~al.
\newblock Treeio: an r package for phylogenetic tree input and output with
  richly annotated and associated data.
\newblock \emph{Molecular biology and evolution}, 37\penalty0 (2):\penalty0
  599--603, 2020.

\bibitem[Waskom(2021)]{waskom2021seaborn}
Michael~L Waskom.
\newblock Seaborn: statistical data visualization.
\newblock \emph{Journal of Open Source Software}, 6\penalty0 (60):\penalty0
  3021, 2021.

\bibitem[Wickham and Sievert(2009)]{wickham2009ggplot2}
Hadley Wickham and Carson Sievert.
\newblock \emph{ggplot2: elegant graphics for data analysis}, volume~10.
\newblock springer New York, 2009.

\bibitem[Williams et~al.(2022)Williams, Lee, Mitchell, Moore, Baxter, Hewinson,
  Dawson, Menzies, Godfrey, Green, et~al.]{williams2022life}
Nicholas Williams, Joe Lee, Emily Mitchell, Luiza Moore, E~Joanna Baxter, James
  Hewinson, Kevin~J Dawson, Andrew Menzies, Anna~L Godfrey, Anthony~R Green,
  et~al.
\newblock Life histories of myeloproliferative neoplasms inferred from
  phylogenies.
\newblock \emph{Nature}, 602\penalty0 (7895):\penalty0 162--168, 2022.

\bibitem[Worobey(2001)]{worobey2001novel}
Michael Worobey.
\newblock A novel approach to detecting and measuring recombination: new
  insights into evolution in viruses, bacteria, and mitochondria.
\newblock \emph{Molecular Biology and Evolution}, 18\penalty0 (8):\penalty0
  1425--1434, 2001.

\bibitem[Wu and Drummond(2011)]{wu2011joint}
Chieh-Hsi Wu and Alexei~J Drummond.
\newblock Joint inference of microsatellite mutation models, population history
  and genealogies using transdimensional markov chain monte carlo.
\newblock \emph{Genetics}, 188\penalty0 (1):\penalty0 151--164, 2011.

\bibitem[Yu et~al.(2017)Yu, Smith, Zhu, Guan, and Lam]{yu2017ggtree}
Guangchuang Yu, David~K Smith, Huachen Zhu, Yi~Guan, and Tommy Tsan-Yuk Lam.
\newblock ggtree: an r package for visualization and annotation of phylogenetic
  trees with their covariates and other associated data.
\newblock \emph{Methods in Ecology and Evolution}, 8\penalty0 (1):\penalty0
  28--36, 2017.

\bibitem[Zhang(2022)]{zhang2022selecting}
Chi Zhang.
\newblock Selecting and averaging relaxed clock models in bayesian tip dating
  of mesozoic birds.
\newblock \emph{Paleobiology}, 48\penalty0 (2):\penalty0 340--352, 2022.

\end{thebibliography}
