# Supplementary material for: Bayesian Model Averaging of Parametric Coalescent Models for Phylodynamic Inference
Source: Mol Biol Evol. 2025 Nov 21;42(12):msaf297. doi: 10.1093/molbev/msaf297 (PMC12704328; doi:10.1093/molbev/msaf297)
Supplement: msaf297_Supplementary_Data [file msaf297_supplementary_data.zip › main/main/main.blg]

This is BibTeX, Version 0.99d (TeX Live 2024)
Capacity: max_strings=200000, hash_size=200000, hash_prime=170003
The top-level auxiliary file: main.aux
The style file: plainnat.bst
Database file #1: ref.bib
Warning--empty journal in geyer1991markov
Warning--empty journal in o2009review
You've used 74 entries,
            2773 wiz_defined-function locations,
            1058 strings with 20249 characters,
and the built_in function-call counts, 40663 in all, are:
= -- 3543
> -- 2871
< -- 44
+ -- 971
- -- 897
* -- 3649
:= -- 6352
add.period$ -- 226
call.type$ -- 74
change.case$ -- 507
chr.to.int$ -- 74
cite$ -- 150
duplicate$ -- 1566
empty$ -- 2955
format.name$ -- 1013
if$ -- 8319
int.to.chr$ -- 1
int.to.str$ -- 1
missing$ -- 78
newline$ -- 381
num.names$ -- 296
pop$ -- 928
preamble$ -- 1
purify$ -- 437
quote$ -- 0
skip$ -- 1291
stack$ -- 0
substring$ -- 1792
swap$ -- 124
text.length$ -- 7
text.prefix$ -- 0
top$ -- 0
type$ -- 794
warning$ -- 2
while$ -- 348
width$ -- 0
write$ -- 971
(There were 2 warnings)
