# Supplementary material for: Bayesian Model Averaging of Parametric Coalescent Models for Phylodynamic Inference
Source: Mol Biol Evol. 2025 Nov 21;42(12):msaf297. doi: 10.1093/molbev/msaf297 (PMC12704328; doi:10.1093/molbev/msaf297)
Supplement: msaf297_Supplementary_Data [file msaf297_supplementary_data.zip › main/main/main.fdb_latexmk]

# Fdb version 4
["bibtex main"] 1763181025.33502 "main.aux" "main.bbl" "main" 1763182170.11023 0
  "./ref.bib" 1751932831.35353 43608 d15b626109d881bd1907729021df611e ""
  "/usr/local/texlive/2024/texmf-dist/bibtex/bst/natbib/plainnat.bst" 1233624470 26816 ffe5423d2019860bad9f54bc402fac15 ""
  "main.aux" 1763182169.84831 20888 cf38d9115f201355562db6b02841a494 "pdflatex"
  (generated)
  "main.bbl"
  "main.blg"
  (rewritten before read)
["pdflatex"] 1763182168.96264 "main.tex" "main.pdf" "main" 1763182170.11039 0
  "/usr/local/texlive/2024/texmf-dist/fonts/enc/dvips/cm-super/cm-super-ts1.enc" 1136849721 2900 1537cc8184ad1792082cd229ecc269f4 ""
  "/usr/local/texlive/2024/texmf-dist/fonts/map/fontname/texfonts.map" 1577235249 3524 cb3e574dea2d1052e39280babc910dc8 ""
  "/usr/local/texlive/2024/texmf-dist/fonts/tfm/jknappen/ec/tcrm0900.tfm" 1136768653 1536 c4f439db76ef96a9c53bc437f35ffe20 ""
  "/usr/local/texlive/2024/texmf-dist/fonts/tfm/public/amsfonts/cmextra/cmex7.tfm" 1246382020 1004 54797486969f23fa377b128694d548df ""
  "/usr/local/texlive/2024/texmf-dist/fonts/tfm/public/amsfonts/cmextra/cmex9.tfm" 1246382020 996 a18840b13b499c08ac2de96a99eda4bc ""
  "/usr/local/texlive/2024/texmf-dist/fonts/tfm/public/amsfonts/symbols/msam10.tfm" 1246382020 916 f87d7c45f9c908e672703b83b72241a3 ""
  "/usr/local/texlive/2024/texmf-dist/fonts/tfm/public/amsfonts/symbols/msam5.tfm" 1246382020 924 9904cf1d39e9767e7a3622f2a125a565 ""
  "/usr/local/texlive/2024/texmf-dist/fonts/tfm/public/amsfonts/symbols/msam7.tfm" 1246382020 928 2dc8d444221b7a635bb58038579b861a ""
  "/usr/local/texlive/2024/texmf-dist/fonts/tfm/public/amsfonts/symbols/msbm10.tfm" 1246382020 908 2921f8a10601f252058503cc6570e581 ""
  "/usr/local/texlive/2024/texmf-dist/fonts/tfm/public/amsfonts/symbols/msbm5.tfm" 1246382020 940 75ac932a52f80982a9f8ea75d03a34cf ""
  "/usr/local/texlive/2024/texmf-dist/fonts/tfm/public/amsfonts/symbols/msbm7.tfm" 1246382020 940 228d6584342e91276bf566bcf9716b83 ""
  "/usr/local/texlive/2024/texmf-dist/fonts/tfm/public/cm/cmbx10.tfm" 1136768653 1328 c834bbb027764024c09d3d2bf908b5f0 ""
  "/usr/local/texlive/2024/texmf-dist/fonts/tfm/public/cm/cmbx12.tfm" 1136768653 1324 c910af8c371558dc20f2d7822f66fe64 ""
  "/usr/local/texlive/2024/texmf-dist/fonts/tfm/public/cm/cmbx5.tfm" 1136768653 1332 f817c21a1ba54560425663374f1b651a ""
  "/usr/local/texlive/2024/texmf-dist/fonts/tfm/public/cm/cmbx6.tfm" 1136768653 1344 8a0be4fe4d376203000810ad4dc81558 ""
  "/usr/local/texlive/2024/texmf-dist/fonts/tfm/public/cm/cmbx7.tfm" 1136768653 1336 3125ccb448c1a09074e3aa4a9832f130 ""
  "/usr/local/texlive/2024/texmf-dist/fonts/tfm/public/cm/cmbx9.tfm" 1136768653 1328 5442e22a7072966dbaf88ca900acf3f0 ""
  "/usr/local/texlive/2024/texmf-dist/fonts/tfm/public/cm/cmmi6.tfm" 1136768653 1512 f21f83efb36853c0b70002322c1ab3ad ""
  "/usr/local/texlive/2024/texmf-dist/fonts/tfm/public/cm/cmmi9.tfm" 1136768653 1524 d89e2d087a9828407a196f428428ef4a ""
  "/usr/local/texlive/2024/texmf-dist/fonts/tfm/public/cm/cmr12.tfm" 1136768653 1288 655e228510b4c2a1abe905c368440826 ""
  "/usr/local/texlive/2024/texmf-dist/fonts/tfm/public/cm/cmr6.tfm" 1136768653 1300 b62933e007d01cfd073f79b963c01526 ""
  "/usr/local/texlive/2024/texmf-dist/fonts/tfm/public/cm/cmr9.tfm" 1136768653 1292 6b21b9c2c7bebb38aa2273f7ca0fb3af ""
  "/usr/local/texlive/2024/texmf-dist/fonts/tfm/public/cm/cmss8.tfm" 1136768653 1296 d77f431d10d47c8ea2cc18cf45346274 ""
  "/usr/local/texlive/2024/texmf-dist/fonts/tfm/public/cm/cmsy6.tfm" 1136768653 1116 933a60c408fc0a863a92debe84b2d294 ""
  "/usr/local/texlive/2024/texmf-dist/fonts/tfm/public/cm/cmsy9.tfm" 1136768653 1116 25a7bf822c58caf309a702ef79f4afbb ""
  "/usr/local/texlive/2024/texmf-dist/fonts/tfm/public/cm/cmti10.tfm" 1136768653 1480 aa8e34af0eb6a2941b776984cf1dfdc4 ""
  "/usr/local/texlive/2024/texmf-dist/fonts/tfm/public/cm/cmti9.tfm" 1136768653 1476 cccc6cc4935c18ec3d5623b77ecb8b74 ""
  "/usr/local/texlive/2024/texmf-dist/fonts/tfm/public/cm/cmtt10.tfm" 1136768653 768 1321e9409b4137d6fb428ac9dc956269 ""
  "/usr/local/texlive/2024/texmf-dist/fonts/tfm/public/cm/cmtt9.tfm" 1136768653 764 c98a2af25c99b73a368cf7336e255190 ""
  "/usr/local/texlive/2024/texmf-dist/fonts/type1/public/amsfonts/cm/cmbx10.pfb" 1248133631 34811 78b52f49e893bcba91bd7581cdc144c0 ""
  "/usr/local/texlive/2024/texmf-dist/fonts/type1/public/amsfonts/cm/cmbx12.pfb" 1248133631 32080 340ef9bf63678554ee606688e7b5339d ""
  "/usr/local/texlive/2024/texmf-dist/fonts/type1/public/amsfonts/cm/cmbx7.pfb" 1248133631 32007 e8fa0078355f39467039935974716569 ""
  "/usr/local/texlive/2024/texmf-dist/fonts/type1/public/amsfonts/cm/cmbx9.pfb" 1248133631 32298 c6d25bb16d1eac01ebdc6d7084126a1e ""
  "/usr/local/texlive/2024/texmf-dist/fonts/type1/public/amsfonts/cm/cmex10.pfb" 1248133631 30251 6afa5cb1d0204815a708a080681d4674 ""
  "/usr/local/texlive/2024/texmf-dist/fonts/type1/public/amsfonts/cm/cmmi10.pfb" 1248133631 36299 5f9df58c2139e7edcf37c8fca4bd384d ""
  "/usr/local/texlive/2024/texmf-dist/fonts/type1/public/amsfonts/cm/cmmi5.pfb" 1248133631 37912 77d683123f92148345f3fc36a38d9ab1 ""
  "/usr/local/texlive/2024/texmf-dist/fonts/type1/public/amsfonts/cm/cmmi7.pfb" 1248133631 36281 c355509802a035cadc5f15869451dcee ""
  "/usr/local/texlive/2024/texmf-dist/fonts/type1/public/amsfonts/cm/cmmi9.pfb" 1248133631 36094 798f80770b3b148ceedd006d487db67c ""
  "/usr/local/texlive/2024/texmf-dist/fonts/type1/public/amsfonts/cm/cmr10.pfb" 1248133631 35752 024fb6c41858982481f6968b5fc26508 ""
  "/usr/local/texlive/2024/texmf-dist/fonts/type1/public/amsfonts/cm/cmr5.pfb" 1248133631 31809 8670ca339bf94e56da1fc21c80635e2a ""
  "/usr/local/texlive/2024/texmf-dist/fonts/type1/public/amsfonts/cm/cmr6.pfb" 1248133631 32734 69e00a6b65cedb993666e42eedb3d48f ""
  "/usr/local/texlive/2024/texmf-dist/fonts/type1/public/amsfonts/cm/cmr7.pfb" 1248133631 32762 224316ccc9ad3ca0423a14971cfa7fc1 ""
  "/usr/local/texlive/2024/texmf-dist/fonts/type1/public/amsfonts/cm/cmr9.pfb" 1248133631 33993 9b89b85fd2d9df0482bd47194d1d3bf3 ""
  "/usr/local/texlive/2024/texmf-dist/fonts/type1/public/amsfonts/cm/cmss8.pfb" 1248133631 24420 52dbb8e8aa0069a1b987309557f8d303 ""
  "/usr/local/texlive/2024/texmf-dist/fonts/type1/public/amsfonts/cm/cmsy10.pfb" 1248133631 32569 5e5ddc8df908dea60932f3c484a54c0d ""
  "/usr/local/texlive/2024/texmf-dist/fonts/type1/public/amsfonts/cm/cmsy5.pfb" 1248133631 32915 7bf7720c61a5b3a7ff25b0964421c9b6 ""
  "/usr/local/texlive/2024/texmf-dist/fonts/type1/public/amsfonts/cm/cmsy6.pfb" 1248133631 32587 1788b0c1c5b39540c96f5e42ccd6dae8 ""
  "/usr/local/texlive/2024/texmf-dist/fonts/type1/public/amsfonts/cm/cmsy7.pfb" 1248133631 32716 08e384dc442464e7285e891af9f45947 ""
  "/usr/local/texlive/2024/texmf-dist/fonts/type1/public/amsfonts/cm/cmsy9.pfb" 1248133631 32442 c975af247b6702f7ca0c299af3616b80 ""
  "/usr/local/texlive/2024/texmf-dist/fonts/type1/public/amsfonts/cm/cmti10.pfb" 1248133631 37944 359e864bd06cde3b1cf57bb20757fb06 ""
  "/usr/local/texlive/2024/texmf-dist/fonts/type1/public/amsfonts/cm/cmti9.pfb" 1248133631 36310 f5ddc6715cc60deb16d9db5ded6a9391 ""
  "/usr/local/texlive/2024/texmf-dist/fonts/type1/public/amsfonts/cm/cmtt10.pfb" 1248133631 31099 c85edf1dd5b9e826d67c9c7293b6786c ""
  "/usr/local/texlive/2024/texmf-dist/fonts/type1/public/amsfonts/cm/cmtt9.pfb" 1248133631 29078 718ea4567ceff944262b0f5b0800e1d9 ""
  "/usr/local/texlive/2024/texmf-dist/fonts/type1/public/amsfonts/symbols/msam7.pfb" 1248133631 33366 60462f3d16c3d0f024f1f856e64b09cd ""
  "/usr/local/texlive/2024/texmf-dist/fonts/type1/public/cm-super/sfrm0900.pfb" 1215737283 149037 995a6f1e12c1d647b99b1cf55db78699 ""
  "/usr/local/texlive/2024/texmf-dist/tex/context/base/mkii/supp-pdf.mkii" 1461363279 71627 94eb9990bed73c364d7f53f960cc8c5b ""
  "/usr/local/texlive/2024/texmf-dist/tex/generic/atbegshi/atbegshi.sty" 1575674566 24708 5584a51a7101caf7e6bbf1fc27d8f7b1 ""
  "/usr/local/texlive/2024/texmf-dist/tex/generic/bigintcalc/bigintcalc.sty" 1576625341 40635 c40361e206be584d448876bba8a64a3b ""
  "/usr/local/texlive/2024/texmf-dist/tex/generic/bitset/bitset.sty" 1576016050 33961 6b5c75130e435b2bfdb9f480a09a39f9 ""
  "/usr/local/texlive/2024/texmf-dist/tex/generic/gettitlestring/gettitlestring.sty" 1576625223 8371 9d55b8bd010bc717624922fb3477d92e ""
  "/usr/local/texlive/2024/texmf-dist/tex/generic/iftex/iftex.sty" 1644112042 7237 bdd120a32c8fdb4b433cf9ca2e7cd98a ""
  "/usr/local/texlive/2024/texmf-dist/tex/generic/iftex/ifvtex.sty" 1572645307 1057 525c2192b5febbd8c1f662c9468335bb ""
  "/usr/local/texlive/2024/texmf-dist/tex/generic/infwarerr/infwarerr.sty" 1575499628 8356 7bbb2c2373aa810be568c29e333da8ed ""
  "/usr/local/texlive/2024/texmf-dist/tex/generic/intcalc/intcalc.sty" 1576625065 31769 002a487f55041f8e805cfbf6385ffd97 ""
  "/usr/local/texlive/2024/texmf-dist/tex/generic/kvdefinekeys/kvdefinekeys.sty" 1576878844 5412 d5a2436094cd7be85769db90f29250a6 ""
  "/usr/local/texlive/2024/texmf-dist/tex/generic/ltxcmds/ltxcmds.sty" 1701727651 17865 1a9bd36b4f98178fa551aca822290953 ""
  "/usr/local/texlive/2024/texmf-dist/tex/generic/pdfescape/pdfescape.sty" 1576015897 19007 15924f7228aca6c6d184b115f4baa231 ""
  "/usr/local/texlive/2024/texmf-dist/tex/generic/pdftexcmds/pdftexcmds.sty" 1593379760 20089 80423eac55aa175305d35b49e04fe23b ""
  "/usr/local/texlive/2024/texmf-dist/tex/generic/pgf/basiclayer/pgfcore.code.tex" 1673816307 1016 1c2b89187d12a2768764b83b4945667c ""
  "/usr/local/texlive/2024/texmf-dist/tex/generic/pgf/basiclayer/pgfcorearrows.code.tex" 1601326656 43820 1fef971b75380574ab35a0d37fd92608 ""
  "/usr/local/texlive/2024/texmf-dist/tex/generic/pgf/basiclayer/pgfcoreexternal.code.tex" 1601326656 19324 f4e4c6403dd0f1605fd20ed22fa79dea ""
  "/usr/local/texlive/2024/texmf-dist/tex/generic/pgf/basiclayer/pgfcoregraphicstate.code.tex" 1601326656 6038 ccb406740cc3f03bbfb58ad504fe8c27 ""
  "/usr/local/texlive/2024/texmf-dist/tex/generic/pgf/basiclayer/pgfcoreimage.code.tex" 1673816307 6911 f6d4cf5a3fef5cc879d668b810e82868 ""
  "/usr/local/texlive/2024/texmf-dist/tex/generic/pgf/basiclayer/pgfcorelayers.code.tex" 1601326656 4883 42daaf41e27c3735286e23e48d2d7af9 ""
  "/usr/local/texlive/2024/texmf-dist/tex/generic/pgf/basiclayer/pgfcoreobjects.code.tex" 1601326656 2544 8c06d2a7f0f469616ac9e13db6d2f842 ""
  "/usr/local/texlive/2024/texmf-dist/tex/generic/pgf/basiclayer/pgfcorepathconstruct.code.tex" 1601326656 44195 5e390c414de027626ca5e2df888fa68d ""
  "/usr/local/texlive/2024/texmf-dist/tex/generic/pgf/basiclayer/pgfcorepathprocessing.code.tex" 1601326656 17311 2ef6b2e29e2fc6a2fc8d6d652176e257 ""
  "/usr/local/texlive/2024/texmf-dist/tex/generic/pgf/basiclayer/pgfcorepathusage.code.tex" 1601326656 21302 788a79944eb22192a4929e46963a3067 ""
  "/usr/local/texlive/2024/texmf-dist/tex/generic/pgf/basiclayer/pgfcorepatterns.code.tex" 1673816307 9691 3d42d89522f4650c2f3dc616ca2b925e ""
  "/usr/local/texlive/2024/texmf-dist/tex/generic/pgf/basiclayer/pgfcorepoints.code.tex" 1601326656 33335 dd1fa4814d4e51f18be97d88bf0da60c ""
  "/usr/local/texlive/2024/texmf-dist/tex/generic/pgf/basiclayer/pgfcorequick.code.tex" 1601326656 2965 4c2b1f4e0826925746439038172e5d6f ""
  "/usr/local/texlive/2024/texmf-dist/tex/generic/pgf/basiclayer/pgfcorerdf.code.tex" 1601326656 5196 2cc249e0ee7e03da5f5f6589257b1e5b ""
  "/usr/local/texlive/2024/texmf-dist/tex/generic/pgf/basiclayer/pgfcorescopes.code.tex" 1673816307 20821 7579108c1e9363e61a0b1584778804aa ""
  "/usr/local/texlive/2024/texmf-dist/tex/generic/pgf/basiclayer/pgfcoreshade.code.tex" 1601326656 35249 abd4adf948f960299a4b3d27c5dddf46 ""
  "/usr/local/texlive/2024/texmf-dist/tex/generic/pgf/basiclayer/pgfcoretransformations.code.tex" 1673816307 22012 81b34a0aa8fa1a6158cc6220b00e4f10 ""
  "/usr/local/texlive/2024/texmf-dist/tex/generic/pgf/basiclayer/pgfcoretransparency.code.tex" 1601326656 8893 e851de2175338fdf7c17f3e091d94618 ""
  "/usr/local/texlive/2024/texmf-dist/tex/generic/pgf/frontendlayer/tikz/libraries/tikzlibrarypositioning.code.tex" 1601326656 3937 3f208572dd82c71103831da976d74f1a ""
  "/usr/local/texlive/2024/texmf-dist/tex/generic/pgf/frontendlayer/tikz/libraries/tikzlibrarytopaths.code.tex" 1608933718 11518 738408f795261b70ce8dd47459171309 ""
  "/usr/local/texlive/2024/texmf-dist/tex/generic/pgf/frontendlayer/tikz/tikz.code.tex" 1673816307 186782 af500404a9edec4d362912fe762ded92 ""
  "/usr/local/texlive/2024/texmf-dist/tex/generic/pgf/libraries/pgflibraryplothandlers.code.tex" 1601326656 32995 ac577023e12c0e4bd8aa420b2e852d1a ""
  "/usr/local/texlive/2024/texmf-dist/tex/generic/pgf/math/pgfint.code.tex" 1557692582 3063 8c415c68a0f3394e45cfeca0b65f6ee6 ""
  "/usr/local/texlive/2024/texmf-dist/tex/generic/pgf/math/pgfmath.code.tex" 1673816307 949 cea70942e7b7eddabfb3186befada2e6 ""
  "/usr/local/texlive/2024/texmf-dist/tex/generic/pgf/math/pgfmathcalc.code.tex" 1673816307 13270 2e54f2ce7622437bf37e013d399743e3 ""
  "/usr/local/texlive/2024/texmf-dist/tex/generic/pgf/math/pgfmathfloat.code.tex" 1673816307 104717 9b2393fbf004a0ce7fa688dbce423848 ""
  "/usr/local/texlive/2024/texmf-dist/tex/generic/pgf/math/pgfmathfunctions.base.code.tex" 1601326656 10165 cec5fa73d49da442e56efc2d605ef154 ""
  "/usr/local/texlive/2024/texmf-dist/tex/generic/pgf/math/pgfmathfunctions.basic.code.tex" 1601326656 28178 41c17713108e0795aac6fef3d275fbca ""
  "/usr/local/texlive/2024/texmf-dist/tex/generic/pgf/math/pgfmathfunctions.code.tex" 1673816307 9649 85779d3d8d573bfd2cd4137ba8202e60 ""
  "/usr/local/texlive/2024/texmf-dist/tex/generic/pgf/math/pgfmathfunctions.comparison.code.tex" 1601326656 3865 ac538ab80c5cf82b345016e474786549 ""
  "/usr/local/texlive/2024/texmf-dist/tex/generic/pgf/math/pgfmathfunctions.integerarithmetics.code.tex" 1557692582 3177 27d85c44fbfe09ff3b2cf2879e3ea434 ""
  "/usr/local/texlive/2024/texmf-dist/tex/generic/pgf/math/pgfmathfunctions.misc.code.tex" 1621110968 11024 0179538121bc2dba172013a3ef89519f ""
  "/usr/local/texlive/2024/texmf-dist/tex/generic/pgf/math/pgfmathfunctions.random.code.tex" 1673816307 7890 0a86dbf4edfd88d022e0d889ec78cc03 ""
  "/usr/local/texlive/2024/texmf-dist/tex/generic/pgf/math/pgfmathfunctions.round.code.tex" 1601326656 3379 781797a101f647bab82741a99944a229 ""
  "/usr/local/texlive/2024/texmf-dist/tex/generic/pgf/math/pgfmathfunctions.trigonometric.code.tex" 1601326656 92405 f515f31275db273f97b9d8f52e1b0736 ""
  "/usr/local/texlive/2024/texmf-dist/tex/generic/pgf/math/pgfmathparser.code.tex" 1673816307 37466 97b0a1ba732e306a1a2034f5a73e239f ""
  "/usr/local/texlive/2024/texmf-dist/tex/generic/pgf/math/pgfmathutil.code.tex" 1601326656 8471 c2883569d03f69e8e1cabfef4999cfd7 ""
  "/usr/local/texlive/2024/texmf-dist/tex/generic/pgf/modules/pgfmodulematrix.code.tex" 1673816307 21211 1e73ec76bd73964d84197cc3d2685b01 ""
  "/usr/local/texlive/2024/texmf-dist/tex/generic/pgf/modules/pgfmoduleplot.code.tex" 1601326656 16121 346f9013d34804439f7436ff6786cef7 ""
  "/usr/local/texlive/2024/texmf-dist/tex/generic/pgf/modules/pgfmoduleshapes.code.tex" 1673816307 44792 271e2e1934f34c759f4dedb1e14a5015 ""
  "/usr/local/texlive/2024/texmf-dist/tex/generic/pgf/pgf.revision.tex" 1673816307 114 e6d443369d0673933b38834bf99e422d ""
  "/usr/local/texlive/2024/texmf-dist/tex/generic/pgf/systemlayer/pgf.cfg" 1601326656 926 2963ea0dcf6cc6c0a770b69ec46a477b ""
  "/usr/local/texlive/2024/texmf-dist/tex/generic/pgf/systemlayer/pgfsys-common-pdf.def" 1673816307 5542 32f75a31ea6c3a7e1148cd6d5e93dbb7 ""
  "/usr/local/texlive/2024/texmf-dist/tex/generic/pgf/systemlayer/pgfsys-pdftex.def" 1673816307 12612 7774ba67bfd72e593c4436c2de6201e3 ""
  "/usr/local/texlive/2024/texmf-dist/tex/generic/pgf/systemlayer/pgfsys.code.tex" 1673816307 61351 bc5f86e0355834391e736e97a61abced ""
  "/usr/local/texlive/2024/texmf-dist/tex/generic/pgf/systemlayer/pgfsysprotocol.code.tex" 1601326656 1896 b8e0ca0ac371d74c0ca05583f6313c91 ""
  "/usr/local/texlive/2024/texmf-dist/tex/generic/pgf/systemlayer/pgfsyssoftpath.code.tex" 1601326656 7778 53c8b5623d80238f6a20aa1df1868e63 ""
  "/usr/local/texlive/2024/texmf-dist/tex/generic/pgf/utilities/pgffor.code.tex" 1673816307 24033 d8893a1ec4d1bfa101b172754743d340 ""
  "/usr/local/texlive/2024/texmf-dist/tex/generic/pgf/utilities/pgfkeys.code.tex" 1673816307 39784 414c54e866ebab4b801e2ad81d9b21d8 ""
  "/usr/local/texlive/2024/texmf-dist/tex/generic/pgf/utilities/pgfkeyslibraryfiltered.code.tex" 1673816307 37433 940bc6d409f1ffd298adfdcaf125dd86 ""
  "/usr/local/texlive/2024/texmf-dist/tex/generic/pgf/utilities/pgfrcs.code.tex" 1673816307 4385 510565c2f07998c8a0e14f0ec07ff23c ""
  "/usr/local/texlive/2024/texmf-dist/tex/generic/pgf/utilities/pgfutil-common.tex" 1673816307 29239 22e8c7516012992a49873eff0d868fed ""
  "/usr/local/texlive/2024/texmf-dist/tex/generic/pgf/utilities/pgfutil-latex.def" 1673816307 6950 8524a062d82b7afdc4a88a57cb377784 ""
  "/usr/local/texlive/2024/texmf-dist/tex/generic/uniquecounter/uniquecounter.sty" 1576624663 7008 f92eaa0a3872ed622bbf538217cd2ab7 ""
  "/usr/local/texlive/2024/texmf-dist/tex/generic/xkeyval/xkeyval.tex" 1655411236 19231 27205ee17aaa2902aea3e0c07a3cfc65 ""
  "/usr/local/texlive/2024/texmf-dist/tex/generic/xkeyval/xkvutils.tex" 1655411236 7677 9cb1a74d945bc9331f2181c0a59ff34a ""
  "/usr/local/texlive/2024/texmf-dist/tex/latex/amsfonts/amsfonts.sty" 1359763108 5949 3f3fd50a8cc94c3d4cbf4fc66cd3df1c ""
  "/usr/local/texlive/2024/texmf-dist/tex/latex/amsfonts/amssymb.sty" 1359763108 13829 94730e64147574077f8ecfea9bb69af4 ""
  "/usr/local/texlive/2024/texmf-dist/tex/latex/amsfonts/umsa.fd" 1359763108 961 6518c6525a34feb5e8250ffa91731cff ""
  "/usr/local/texlive/2024/texmf-dist/tex/latex/amsfonts/umsb.fd" 1359763108 961 d02606146ba5601b5645f987c92e6193 ""
  "/usr/local/texlive/2024/texmf-dist/tex/latex/amsmath/amsbsy.sty" 1686341992 2222 499d61426192c39efd8f410ee1a52b9c ""
  "/usr/local/texlive/2024/texmf-dist/tex/latex/amsmath/amsgen.sty" 1686341992 4173 82ac04dfb1256038fad068287fbb4fe6 ""
  "/usr/local/texlive/2024/texmf-dist/tex/latex/amsmath/amsmath.sty" 1686341992 88371 d84032c0f422c3d1e282266c01bef237 ""
  "/usr/local/texlive/2024/texmf-dist/tex/latex/amsmath/amsopn.sty" 1686341992 4474 b811654f4bf125f11506d13d13647efb ""
  "/usr/local/texlive/2024/texmf-dist/tex/latex/amsmath/amstext.sty" 1686341992 2444 0d0c1ee65478277e8015d65b86983da2 ""
  "/usr/local/texlive/2024/texmf-dist/tex/latex/atveryend/atveryend.sty" 1576191570 19336 ce7ae9438967282886b3b036cfad1e4d ""
  "/usr/local/texlive/2024/texmf-dist/tex/latex/auxhook/auxhook.sty" 1576625391 3935 57aa3c3e203a5c2effb4d2bd2efbc323 ""
  "/usr/local/texlive/2024/texmf-dist/tex/latex/base/alltt.sty" 1705352648 3137 080666101e6db698c7daf04c95abb706 ""
  "/usr/local/texlive/2024/texmf-dist/tex/latex/base/article.cls" 1705352648 20144 147463a6a579f4597269ef9565205cfe ""
  "/usr/local/texlive/2024/texmf-dist/tex/latex/base/atbegshi-ltx.sty" 1705352648 3045 273c666a54e60b9f730964f431a56c1b ""
  "/usr/local/texlive/2024/texmf-dist/tex/latex/base/atveryend-ltx.sty" 1705352648 2462 6bc53756156dbd71c1ad550d30a3b93f ""
  "/usr/local/texlive/2024/texmf-dist/tex/latex/base/ifthen.sty" 1705352648 5319 2b738d02ce36ada6dcdd9534940db0ee ""
  "/usr/local/texlive/2024/texmf-dist/tex/latex/base/inputenc.sty" 1705352648 5048 425739d70251273bf93e3d51f3c40048 ""
  "/usr/local/texlive/2024/texmf-dist/tex/latex/base/size10.clo" 1705352648 8448 dbc0dbf4156c0bb9ba01a1c685d3bad0 ""
  "/usr/local/texlive/2024/texmf-dist/tex/latex/booktabs/booktabs.sty" 1579038678 6078 f1cb470c9199e7110a27851508ed7a5c ""
  "/usr/local/texlive/2024/texmf-dist/tex/latex/caption/caption.sty" 1696191071 56128 c2ccf1a29d78c33bc553880402e4fb9a ""
  "/usr/local/texlive/2024/texmf-dist/tex/latex/caption/caption3.sty" 1696191071 72619 ee90b6612147680fd73c3b1406a74245 ""
  "/usr/local/texlive/2024/texmf-dist/tex/latex/caption/subcaption.sty" 1690576852 12494 0c0cdb824278a4d51cefeb2e79901315 ""
  "/usr/local/texlive/2024/texmf-dist/tex/latex/cleveref/cleveref.sty" 1525128982 329481 7fc6b003158402a4c694bc0a1b729308 ""
  "/usr/local/texlive/2024/texmf-dist/tex/latex/colortbl/colortbl.sty" 1708463147 12355 ec728d2e4c37cf8919ee2eff9b75ad0c ""
  "/usr/local/texlive/2024/texmf-dist/tex/latex/enumitem/enumitem.sty" 1561238569 51697 f8f08183cd2080d9d18a41432d651dfb ""
  "/usr/local/texlive/2024/texmf-dist/tex/latex/epstopdf-pkg/epstopdf-base.sty" 1579991033 13886 d1306dcf79a944f6988e688c1785f9ce ""
  "/usr/local/texlive/2024/texmf-dist/tex/latex/etoolbox/etoolbox.sty" 1601931149 46845 3b58f70c6e861a13d927bff09d35ecbc ""
  "/usr/local/texlive/2024/texmf-dist/tex/latex/float/float.sty" 1137110151 6749 16d2656a1984957e674b149555f1ea1d ""
  "/usr/local/texlive/2024/texmf-dist/tex/latex/geometry/geometry.sty" 1578002852 41601 9cf6c5257b1bc7af01a58859749dd37a ""
  "/usr/local/texlive/2024/texmf-dist/tex/latex/graphics-cfg/color.cfg" 1459978653 1213 620bba36b25224fa9b7e1ccb4ecb76fd ""
  "/usr/local/texlive/2024/texmf-dist/tex/latex/graphics-cfg/graphics.cfg" 1465944070 1224 978390e9c2234eab29404bc21b268d1e ""
  "/usr/local/texlive/2024/texmf-dist/tex/latex/graphics-def/pdftex.def" 1663965824 19448 1e988b341dda20961a6b931bcde55519 ""
  "/usr/local/texlive/2024/texmf-dist/tex/latex/graphics/color.sty" 1654720880 7233 e46ce9241d2b2ca2a78155475fdd557a ""
  "/usr/local/texlive/2024/texmf-dist/tex/latex/graphics/dvipsnam.def" 1654720880 5009 d242512eef244b70f2fc3fde14419206 ""
  "/usr/local/texlive/2024/texmf-dist/tex/latex/graphics/graphics.sty" 1654720880 18387 8f900a490197ebaf93c02ae9476d4b09 ""
  "/usr/local/texlive/2024/texmf-dist/tex/latex/graphics/graphicx.sty" 1654720880 8010 a8d949cbdbc5c983593827c9eec252e1 ""
  "/usr/local/texlive/2024/texmf-dist/tex/latex/graphics/keyval.sty" 1654720880 2671 7e67d78d9b88c845599a85b2d41f2e39 ""
  "/usr/local/texlive/2024/texmf-dist/tex/latex/graphics/mathcolor.ltx" 1667332637 2885 9c645d672ae17285bba324998918efd8 ""
  "/usr/local/texlive/2024/texmf-dist/tex/latex/graphics/trig.sty" 1654720880 4023 293ea1c16429fc0c4cf605f4da1791a9 ""
  "/usr/local/texlive/2024/texmf-dist/tex/latex/hycolor/hycolor.sty" 1580250785 17914 4c28a13fc3d975e6e81c9bea1d697276 ""
  "/usr/local/texlive/2024/texmf-dist/tex/latex/hyperref/hpdftex.def" 1705871765 48154 e46bf8adeb936500541441171d61726d ""
  "/usr/local/texlive/2024/texmf-dist/tex/latex/hyperref/hyperref.sty" 1705871765 220920 fd3cbb5f1a2bc9b8f451b8b7d8171264 ""
  "/usr/local/texlive/2024/texmf-dist/tex/latex/hyperref/nameref.sty" 1705871765 11026 182c63f139a71afd30a28e5f1ed2cd1c ""
  "/usr/local/texlive/2024/texmf-dist/tex/latex/hyperref/pd1enc.def" 1705871765 14249 e67cb186717b7ab18d14a4875e7e98b5 ""
  "/usr/local/texlive/2024/texmf-dist/tex/latex/hyperref/puenc.def" 1705871765 117112 05831178ece2cad4d9629dcf65099b11 ""
  "/usr/local/texlive/2024/texmf-dist/tex/latex/kvoptions/kvoptions.sty" 1655478651 22555 6d8e155cfef6d82c3d5c742fea7c992e ""
  "/usr/local/texlive/2024/texmf-dist/tex/latex/kvsetkeys/kvsetkeys.sty" 1665067230 13815 760b0c02f691ea230f5359c4e1de23a7 ""
  "/usr/local/texlive/2024/texmf-dist/tex/latex/l3backend/l3backend-pdftex.def" 1708463273 30006 3d512c0edd558928ddea1690180ef77e ""
  "/usr/local/texlive/2024/texmf-dist/tex/latex/latexconfig/epstopdf-sys.cfg" 1279039959 678 4792914a8f45be57bb98413425e4c7af ""
  "/usr/local/texlive/2024/texmf-dist/tex/latex/lineno/lineno.sty" 1684613922 154524 d78e0d3f9a3cdfd2cab61cd321c9281c ""
  "/usr/local/texlive/2024/texmf-dist/tex/latex/makecell/makecell.sty" 1249334690 15773 2dd7dde1ec1c2a3d0c85bc3b273e04d8 ""
  "/usr/local/texlive/2024/texmf-dist/tex/latex/mathtools/mathtools.sty" 1710187076 62672 9ff036bc89365461cc2bd482cc1e4879 ""
  "/usr/local/texlive/2024/texmf-dist/tex/latex/mathtools/mhsetup.sty" 1616101747 5582 a43dedf8e5ec418356f1e9dfe5d29fc3 ""
  "/usr/local/texlive/2024/texmf-dist/tex/latex/multirow/multirow.sty" 1615845910 6149 2398eec4faa1ee24ff761581e580ecf1 ""
  "/usr/local/texlive/2024/texmf-dist/tex/latex/natbib/natbib.sty" 1291685959 45456 1c8843383c0bd05870c45fa0ebea6cc2 ""
  "/usr/local/texlive/2024/texmf-dist/tex/latex/oberdiek/aliascnt.sty" 1575152444 2652 813491e2bc95c1dafbb39cd7c54b380b ""
  "/usr/local/texlive/2024/texmf-dist/tex/latex/pgf/basiclayer/pgf.sty" 1601326656 1090 bae35ef70b3168089ef166db3e66f5b2 ""
  "/usr/local/texlive/2024/texmf-dist/tex/latex/pgf/basiclayer/pgfcore.sty" 1673816307 373 00b204b1d7d095b892ad31a7494b0373 ""
  "/usr/local/texlive/2024/texmf-dist/tex/latex/pgf/compatibility/pgfcomp-version-0-65.sty" 1601326656 21013 f4ff83d25bb56552493b030f27c075ae ""
  "/usr/local/texlive/2024/texmf-dist/tex/latex/pgf/compatibility/pgfcomp-version-1-18.sty" 1601326656 989 c49c8ae06d96f8b15869da7428047b1e ""
  "/usr/local/texlive/2024/texmf-dist/tex/latex/pgf/frontendlayer/tikz.sty" 1601326656 339 c2e180022e3afdb99c7d0ea5ce469b7d ""
  "/usr/local/texlive/2024/texmf-dist/tex/latex/pgf/math/pgfmath.sty" 1601326656 306 c56a323ca5bf9242f54474ced10fca71 ""
  "/usr/local/texlive/2024/texmf-dist/tex/latex/pgf/systemlayer/pgfsys.sty" 1601326656 443 8c872229db56122037e86bcda49e14f3 ""
  "/usr/local/texlive/2024/texmf-dist/tex/latex/pgf/utilities/pgffor.sty" 1601326656 348 ee405e64380c11319f0e249fed57e6c5 ""
  "/usr/local/texlive/2024/texmf-dist/tex/latex/pgf/utilities/pgfkeys.sty" 1601326656 274 5ae372b7df79135d240456a1c6f2cf9a ""
  "/usr/local/texlive/2024/texmf-dist/tex/latex/pgf/utilities/pgfrcs.sty" 1601326656 325 f9f16d12354225b7dd52a3321f085955 ""
  "/usr/local/texlive/2024/texmf-dist/tex/latex/refcount/refcount.sty" 1576624809 9878 9e94e8fa600d95f9c7731bb21dfb67a4 ""
  "/usr/local/texlive/2024/texmf-dist/tex/latex/rerunfilecheck/rerunfilecheck.sty" 1657483315 9714 ba3194bd52c8499b3f1e3eb91d409670 ""
  "/usr/local/texlive/2024/texmf-dist/tex/latex/todonotes/todonotes.sty" 1704576842 21404 916e19cbd009b6d289c8194b313d3895 ""
  "/usr/local/texlive/2024/texmf-dist/tex/latex/tools/array.sty" 1698869629 12667 e4b5eb11e4b7239e6c8a52bbe074a6c6 ""
  "/usr/local/texlive/2024/texmf-dist/tex/latex/tools/calc.sty" 1698869629 10214 547fd4d29642cb7c80bf54b49d447f01 ""
  "/usr/local/texlive/2024/texmf-dist/tex/latex/tools/multicol.sty" 1686341992 32515 51caec75eda9c8890135f12f1a4eddc3 ""
  "/usr/local/texlive/2024/texmf-dist/tex/latex/tools/tabularx.sty" 1698869629 7147 d45559f8a31b8c53ada0640516660003 ""
  "/usr/local/texlive/2024/texmf-dist/tex/latex/tools/xspace.sty" 1686341992 4545 9f5ea23ab1c91476c42749893f790666 ""
  "/usr/local/texlive/2024/texmf-dist/tex/latex/url/url.sty" 1388531844 12796 8edb7d69a20b857904dd0ea757c14ec9 ""
  "/usr/local/texlive/2024/texmf-dist/tex/latex/wrapfig/wrapfig.sty" 1137111090 26220 3701aebf80ccdef248c0c20dd062fea9 ""
  "/usr/local/texlive/2024/texmf-dist/tex/latex/xcolor/xcolor.sty" 1700082560 55487 80a65caedd3722f4c20a14a69e785d8f ""
  "/usr/local/texlive/2024/texmf-dist/tex/latex/xkeyval/xkeyval.sty" 1655411236 4937 4ce600ce9bd4ec84d0250eb6892fcf4f ""
  "/usr/local/texlive/2024/texmf-dist/web2c/texmf.cnf" 1708706663 41649 5d6ae549fbbcb850a863f69aa41f3d10 ""
  "/usr/local/texlive/2024/texmf-var/fonts/map/pdftex/updmap/pdftex.map" 1725327642.03144 5467645 128b85b7cde5f5edc5cb7f1dd7ff8736 ""
  "/usr/local/texlive/2024/texmf-var/web2c/pdftex/pdflatex.fmt" 1725327546 8221447 ef3adde0a91d5dd6f3042b90671fe166 ""
  "/usr/local/texlive/2024/texmf.cnf" 1710266656 577 e590dabc9e28c5b61546e15f63eebcdf ""
  "config.tex" 1763182153.56019 1654 70272d2e51a3a7053dfa122c15b8d1ce ""
  "figs/HCV.png" 1736117047.78031 376600 8b15f60544b045d307715309878390a0 ""
  "figs/L86.png" 1751036820 384671 ff04e20dd0207a1b0008f00d2977c612 ""
  "figs/orcid.pdf" 1726433638 20017 79b632ac548930bf160f3957487153b4 ""
  "figs/plot/Gompertz.pdf" 1761646614.1632 8774 5ba6df54b56dbde9159fd6c2671909fe ""
  "figs/plot/exp.pdf" 1761646614.14756 9839 dade36b9d42f89a3ea9326853cab225d ""
  "figs/plot/logistic.pdf" 1761646614.15842 9109 719b131f50a6f120d8cd0d750424ce95 ""
  "llncsMod.cls" 1726433638 42263 338622ad62b17d6dc3d82587d912b245 ""
  "main.aux" 1763182169.84831 20888 cf38d9115f201355562db6b02841a494 "pdflatex"
  "main.bbl" 1763181025.41553 23932 a01f8e9fac17335b5b2045acfb6fd3de "bibtex main"
  "main.out" 1763182169.84953 585 2e67b2b70625ad4d24490b32a7faf504 "pdflatex"
  "main.tex" 1763182168.84382 73820 2caf0bf67fd4949e8d247e90111dd4f4 ""
  (generated)
  "main.aux"
  "main.log"
  "main.out"
  "main.pdf"
  (rewritten before read)
