# Supplementary material for: Bayesian Model Averaging of Parametric Coalescent Models for Phylodynamic Inference
Source: Mol Biol Evol. 2025 Nov 21;42(12):msaf297. doi: 10.1093/molbev/msaf297 (PMC12704328; doi:10.1093/molbev/msaf297)
Supplement: msaf297_Supplementary_Data [file msaf297_supplementary_data.zip › main/main/main.fls]

PWD /Users/xuyuan/Desktop/test
INPUT /usr/local/texlive/2024/texmf.cnf
INPUT /usr/local/texlive/2024/texmf-dist/web2c/texmf.cnf
INPUT /usr/local/texlive/2024/texmf-var/web2c/pdftex/pdflatex.fmt
INPUT main.tex
OUTPUT main.log
INPUT ./llncsMod.cls
INPUT llncsMod.cls
INPUT /usr/local/texlive/2024/texmf-dist/tex/latex/base/article.cls
INPUT /usr/local/texlive/2024/texmf-dist/tex/latex/base/article.cls
INPUT /usr/local/texlive/2024/texmf-dist/tex/latex/base/size10.clo
INPUT /usr/local/texlive/2024/texmf-dist/tex/latex/base/size10.clo
INPUT /usr/local/texlive/2024/texmf-dist/tex/latex/base/size10.clo
INPUT /usr/local/texlive/2024/texmf-dist/tex/latex/tools/multicol.sty
INPUT /usr/local/texlive/2024/texmf-dist/tex/latex/tools/multicol.sty
INPUT /usr/local/texlive/2024/texmf-dist/tex/latex/oberdiek/aliascnt.sty
INPUT /usr/local/texlive/2024/texmf-dist/tex/latex/oberdiek/aliascnt.sty
INPUT ./config.tex
INPUT ./config.tex
INPUT ./config.tex
INPUT ./config.tex
INPUT config.tex
INPUT /usr/local/texlive/2024/texmf-dist/tex/latex/amsmath/amsmath.sty
INPUT /usr/local/texlive/2024/texmf-dist/tex/latex/amsmath/amsmath.sty
INPUT /usr/local/texlive/2024/texmf-dist/tex/latex/amsmath/amsopn.sty
INPUT /usr/local/texlive/2024/texmf-dist/tex/latex/amsmath/amstext.sty
INPUT /usr/local/texlive/2024/texmf-dist/tex/latex/amsmath/amstext.sty
INPUT /usr/local/texlive/2024/texmf-dist/tex/latex/amsmath/amsgen.sty
INPUT /usr/local/texlive/2024/texmf-dist/tex/latex/amsmath/amsgen.sty
INPUT /usr/local/texlive/2024/texmf-dist/tex/latex/amsmath/amsbsy.sty
INPUT /usr/local/texlive/2024/texmf-dist/tex/latex/amsmath/amsbsy.sty
INPUT /usr/local/texlive/2024/texmf-dist/tex/latex/amsmath/amsopn.sty
INPUT /usr/local/texlive/2024/texmf-dist/tex/latex/amsfonts/amssymb.sty
INPUT /usr/local/texlive/2024/texmf-dist/tex/latex/amsfonts/amssymb.sty
INPUT /usr/local/texlive/2024/texmf-dist/tex/latex/amsfonts/amsfonts.sty
INPUT /usr/local/texlive/2024/texmf-dist/tex/latex/amsfonts/amsfonts.sty
INPUT /usr/local/texlive/2024/texmf-dist/tex/latex/tools/xspace.sty
INPUT /usr/local/texlive/2024/texmf-dist/tex/latex/tools/xspace.sty
INPUT /usr/local/texlive/2024/texmf-dist/tex/latex/xcolor/xcolor.sty
INPUT /usr/local/texlive/2024/texmf-dist/tex/latex/xcolor/xcolor.sty
INPUT /usr/local/texlive/2024/texmf-dist/tex/latex/graphics-cfg/color.cfg
INPUT /usr/local/texlive/2024/texmf-dist/tex/latex/graphics-cfg/color.cfg
INPUT /usr/local/texlive/2024/texmf-dist/tex/latex/graphics-cfg/color.cfg
INPUT /usr/local/texlive/2024/texmf-dist/tex/latex/graphics-def/pdftex.def
INPUT /usr/local/texlive/2024/texmf-dist/tex/latex/graphics-def/pdftex.def
INPUT /usr/local/texlive/2024/texmf-dist/tex/latex/graphics-def/pdftex.def
INPUT /usr/local/texlive/2024/texmf-dist/tex/latex/graphics/mathcolor.ltx
INPUT /usr/local/texlive/2024/texmf-dist/tex/latex/graphics/mathcolor.ltx
INPUT /usr/local/texlive/2024/texmf-dist/tex/latex/graphics/mathcolor.ltx
INPUT /usr/local/texlive/2024/texmf-dist/tex/latex/graphics/dvipsnam.def
INPUT /usr/local/texlive/2024/texmf-dist/tex/latex/graphics/dvipsnam.def
INPUT /usr/local/texlive/2024/texmf-dist/tex/latex/graphics/dvipsnam.def
INPUT /usr/local/texlive/2024/texmf-dist/tex/latex/colortbl/colortbl.sty
INPUT /usr/local/texlive/2024/texmf-dist/tex/latex/colortbl/colortbl.sty
INPUT /usr/local/texlive/2024/texmf-dist/tex/latex/tools/array.sty
INPUT /usr/local/texlive/2024/texmf-dist/tex/latex/tools/array.sty
INPUT /usr/local/texlive/2024/texmf-dist/tex/latex/graphics/color.sty
INPUT /usr/local/texlive/2024/texmf-dist/tex/latex/wrapfig/wrapfig.sty
INPUT /usr/local/texlive/2024/texmf-dist/tex/latex/wrapfig/wrapfig.sty
INPUT /usr/local/texlive/2024/texmf-dist/tex/latex/graphics/graphicx.sty
INPUT /usr/local/texlive/2024/texmf-dist/tex/latex/graphics/graphicx.sty
INPUT /usr/local/texlive/2024/texmf-dist/tex/latex/graphics/keyval.sty
INPUT /usr/local/texlive/2024/texmf-dist/tex/latex/graphics/keyval.sty
INPUT /usr/local/texlive/2024/texmf-dist/tex/latex/graphics/graphics.sty
INPUT /usr/local/texlive/2024/texmf-dist/tex/latex/graphics/graphics.sty
INPUT /usr/local/texlive/2024/texmf-dist/tex/latex/graphics/trig.sty
INPUT /usr/local/texlive/2024/texmf-dist/tex/latex/graphics/trig.sty
INPUT /usr/local/texlive/2024/texmf-dist/tex/latex/graphics-cfg/graphics.cfg
INPUT /usr/local/texlive/2024/texmf-dist/tex/latex/graphics-cfg/graphics.cfg
INPUT /usr/local/texlive/2024/texmf-dist/tex/latex/graphics-cfg/graphics.cfg
INPUT /usr/local/texlive/2024/texmf-dist/tex/latex/caption/subcaption.sty
INPUT /usr/local/texlive/2024/texmf-dist/tex/latex/caption/subcaption.sty
INPUT /usr/local/texlive/2024/texmf-dist/tex/latex/caption/caption.sty
INPUT /usr/local/texlive/2024/texmf-dist/tex/latex/caption/caption.sty
INPUT /usr/local/texlive/2024/texmf-dist/tex/latex/caption/caption3.sty
INPUT /usr/local/texlive/2024/texmf-dist/tex/latex/caption/caption3.sty
INPUT /usr/local/texlive/2024/texmf-dist/tex/latex/booktabs/booktabs.sty
INPUT /usr/local/texlive/2024/texmf-dist/tex/latex/booktabs/booktabs.sty
INPUT /usr/local/texlive/2024/texmf-dist/tex/latex/tools/tabularx.sty
INPUT /usr/local/texlive/2024/texmf-dist/tex/latex/tools/tabularx.sty
INPUT /usr/local/texlive/2024/texmf-dist/tex/latex/multirow/multirow.sty
INPUT /usr/local/texlive/2024/texmf-dist/tex/latex/multirow/multirow.sty
INPUT /usr/local/texlive/2024/texmf-dist/tex/latex/base/alltt.sty
INPUT /usr/local/texlive/2024/texmf-dist/tex/latex/base/alltt.sty
INPUT /usr/local/texlive/2024/texmf-dist/tex/latex/enumitem/enumitem.sty
INPUT /usr/local/texlive/2024/texmf-dist/tex/latex/enumitem/enumitem.sty
INPUT /usr/local/texlive/2024/texmf-dist/tex/latex/float/float.sty
INPUT /usr/local/texlive/2024/texmf-dist/tex/latex/float/float.sty
INPUT /usr/local/texlive/2024/texmf-dist/tex/latex/mathtools/mathtools.sty
INPUT /usr/local/texlive/2024/texmf-dist/tex/latex/mathtools/mathtools.sty
INPUT /usr/local/texlive/2024/texmf-dist/tex/latex/tools/calc.sty
INPUT /usr/local/texlive/2024/texmf-dist/tex/latex/tools/calc.sty
INPUT /usr/local/texlive/2024/texmf-dist/tex/latex/mathtools/mhsetup.sty
INPUT /usr/local/texlive/2024/texmf-dist/tex/latex/mathtools/mhsetup.sty
INPUT /usr/local/texlive/2024/texmf-dist/tex/latex/url/url.sty
INPUT /usr/local/texlive/2024/texmf-dist/tex/latex/url/url.sty
INPUT /usr/local/texlive/2024/texmf-dist/tex/latex/hyperref/hyperref.sty
INPUT /usr/local/texlive/2024/texmf-dist/tex/latex/hyperref/hyperref.sty
INPUT /usr/local/texlive/2024/texmf-dist/tex/generic/iftex/iftex.sty
INPUT /usr/local/texlive/2024/texmf-dist/tex/generic/iftex/iftex.sty
INPUT /usr/local/texlive/2024/texmf-dist/tex/latex/kvsetkeys/kvsetkeys.sty
INPUT /usr/local/texlive/2024/texmf-dist/tex/latex/kvsetkeys/kvsetkeys.sty
INPUT /usr/local/texlive/2024/texmf-dist/tex/generic/kvdefinekeys/kvdefinekeys.sty
INPUT /usr/local/texlive/2024/texmf-dist/tex/generic/kvdefinekeys/kvdefinekeys.sty
INPUT /usr/local/texlive/2024/texmf-dist/tex/generic/pdfescape/pdfescape.sty
INPUT /usr/local/texlive/2024/texmf-dist/tex/generic/pdfescape/pdfescape.sty
INPUT /usr/local/texlive/2024/texmf-dist/tex/generic/ltxcmds/ltxcmds.sty
INPUT /usr/local/texlive/2024/texmf-dist/tex/generic/ltxcmds/ltxcmds.sty
INPUT /usr/local/texlive/2024/texmf-dist/tex/generic/pdftexcmds/pdftexcmds.sty
INPUT /usr/local/texlive/2024/texmf-dist/tex/generic/pdftexcmds/pdftexcmds.sty
INPUT /usr/local/texlive/2024/texmf-dist/tex/generic/infwarerr/infwarerr.sty
INPUT /usr/local/texlive/2024/texmf-dist/tex/generic/infwarerr/infwarerr.sty
INPUT /usr/local/texlive/2024/texmf-dist/tex/latex/hycolor/hycolor.sty
INPUT /usr/local/texlive/2024/texmf-dist/tex/latex/hycolor/hycolor.sty
INPUT /usr/local/texlive/2024/texmf-dist/tex/latex/auxhook/auxhook.sty
INPUT /usr/local/texlive/2024/texmf-dist/tex/latex/auxhook/auxhook.sty
INPUT /usr/local/texlive/2024/texmf-dist/tex/latex/hyperref/nameref.sty
INPUT /usr/local/texlive/2024/texmf-dist/tex/latex/hyperref/nameref.sty
INPUT /usr/local/texlive/2024/texmf-dist/tex/latex/refcount/refcount.sty
INPUT /usr/local/texlive/2024/texmf-dist/tex/latex/refcount/refcount.sty
INPUT /usr/local/texlive/2024/texmf-dist/tex/generic/gettitlestring/gettitlestring.sty
INPUT /usr/local/texlive/2024/texmf-dist/tex/generic/gettitlestring/gettitlestring.sty
INPUT /usr/local/texlive/2024/texmf-dist/tex/latex/kvoptions/kvoptions.sty
INPUT /usr/local/texlive/2024/texmf-dist/tex/latex/kvoptions/kvoptions.sty
INPUT /usr/local/texlive/2024/texmf-dist/tex/latex/etoolbox/etoolbox.sty
INPUT /usr/local/texlive/2024/texmf-dist/tex/latex/etoolbox/etoolbox.sty
INPUT /usr/local/texlive/2024/texmf-dist/tex/latex/hyperref/pd1enc.def
INPUT /usr/local/texlive/2024/texmf-dist/tex/latex/hyperref/pd1enc.def
INPUT /usr/local/texlive/2024/texmf-dist/tex/latex/hyperref/pd1enc.def
INPUT /usr/local/texlive/2024/texmf-dist/tex/generic/intcalc/intcalc.sty
INPUT /usr/local/texlive/2024/texmf-dist/tex/generic/intcalc/intcalc.sty
INPUT /usr/local/texlive/2024/texmf-dist/tex/latex/hyperref/puenc.def
INPUT /usr/local/texlive/2024/texmf-dist/tex/latex/hyperref/puenc.def
INPUT /usr/local/texlive/2024/texmf-dist/tex/latex/hyperref/puenc.def
INPUT /usr/local/texlive/2024/texmf-dist/tex/generic/bitset/bitset.sty
INPUT /usr/local/texlive/2024/texmf-dist/tex/generic/bitset/bitset.sty
INPUT /usr/local/texlive/2024/texmf-dist/tex/generic/bigintcalc/bigintcalc.sty
INPUT /usr/local/texlive/2024/texmf-dist/tex/generic/bigintcalc/bigintcalc.sty
INPUT /usr/local/texlive/2024/texmf-dist/tex/generic/atbegshi/atbegshi.sty
INPUT /usr/local/texlive/2024/texmf-dist/tex/latex/base/atbegshi-ltx.sty
INPUT /usr/local/texlive/2024/texmf-dist/tex/latex/base/atbegshi-ltx.sty
INPUT /usr/local/texlive/2024/texmf-dist/tex/latex/hyperref/hpdftex.def
INPUT /usr/local/texlive/2024/texmf-dist/tex/latex/hyperref/hpdftex.def
INPUT /usr/local/texlive/2024/texmf-dist/tex/latex/hyperref/hpdftex.def
INPUT /usr/local/texlive/2024/texmf-dist/tex/latex/atveryend/atveryend.sty
INPUT /usr/local/texlive/2024/texmf-dist/tex/latex/base/atveryend-ltx.sty
INPUT /usr/local/texlive/2024/texmf-dist/tex/latex/base/atveryend-ltx.sty
INPUT /usr/local/texlive/2024/texmf-dist/tex/latex/rerunfilecheck/rerunfilecheck.sty
INPUT /usr/local/texlive/2024/texmf-dist/tex/latex/rerunfilecheck/rerunfilecheck.sty
INPUT /usr/local/texlive/2024/texmf-dist/tex/generic/uniquecounter/uniquecounter.sty
INPUT /usr/local/texlive/2024/texmf-dist/tex/generic/uniquecounter/uniquecounter.sty
INPUT /usr/local/texlive/2024/texmf-dist/tex/latex/cleveref/cleveref.sty
INPUT /usr/local/texlive/2024/texmf-dist/tex/latex/cleveref/cleveref.sty
INPUT /usr/local/texlive/2024/texmf-dist/tex/latex/geometry/geometry.sty
INPUT /usr/local/texlive/2024/texmf-dist/tex/latex/geometry/geometry.sty
INPUT /usr/local/texlive/2024/texmf-dist/tex/generic/iftex/ifvtex.sty
INPUT /usr/local/texlive/2024/texmf-dist/tex/generic/iftex/ifvtex.sty
INPUT /usr/local/texlive/2024/texmf-dist/tex/latex/base/inputenc.sty
INPUT /usr/local/texlive/2024/texmf-dist/tex/latex/base/inputenc.sty
INPUT /usr/local/texlive/2024/texmf-dist/tex/latex/natbib/natbib.sty
INPUT /usr/local/texlive/2024/texmf-dist/tex/latex/natbib/natbib.sty
INPUT /usr/local/texlive/2024/texmf-dist/tex/latex/todonotes/todonotes.sty
INPUT /usr/local/texlive/2024/texmf-dist/tex/latex/todonotes/todonotes.sty
INPUT /usr/local/texlive/2024/texmf-dist/tex/latex/base/ifthen.sty
INPUT /usr/local/texlive/2024/texmf-dist/tex/latex/base/ifthen.sty
INPUT /usr/local/texlive/2024/texmf-dist/tex/latex/xkeyval/xkeyval.sty
INPUT /usr/local/texlive/2024/texmf-dist/tex/latex/xkeyval/xkeyval.sty
INPUT /usr/local/texlive/2024/texmf-dist/tex/generic/xkeyval/xkeyval.tex
INPUT /usr/local/texlive/2024/texmf-dist/tex/generic/xkeyval/xkvutils.tex
INPUT /usr/local/texlive/2024/texmf-dist/tex/latex/pgf/frontendlayer/tikz.sty
INPUT /usr/local/texlive/2024/texmf-dist/tex/latex/pgf/frontendlayer/tikz.sty
INPUT /usr/local/texlive/2024/texmf-dist/tex/latex/pgf/basiclayer/pgf.sty
INPUT /usr/local/texlive/2024/texmf-dist/tex/latex/pgf/basiclayer/pgf.sty
INPUT /usr/local/texlive/2024/texmf-dist/tex/latex/pgf/utilities/pgfrcs.sty
INPUT /usr/local/texlive/2024/texmf-dist/tex/latex/pgf/utilities/pgfrcs.sty
INPUT /usr/local/texlive/2024/texmf-dist/tex/generic/pgf/utilities/pgfutil-common.tex
INPUT /usr/local/texlive/2024/texmf-dist/tex/generic/pgf/utilities/pgfutil-latex.def
INPUT /usr/local/texlive/2024/texmf-dist/tex/generic/pgf/utilities/pgfrcs.code.tex
INPUT /usr/local/texlive/2024/texmf-dist/tex/generic/pgf/utilities/pgfrcs.code.tex
INPUT /usr/local/texlive/2024/texmf-dist/tex/generic/pgf/utilities/pgfrcs.code.tex
INPUT /usr/local/texlive/2024/texmf-dist/tex/generic/pgf/pgf.revision.tex
INPUT /usr/local/texlive/2024/texmf-dist/tex/generic/pgf/pgf.revision.tex
INPUT /usr/local/texlive/2024/texmf-dist/tex/latex/pgf/basiclayer/pgfcore.sty
INPUT /usr/local/texlive/2024/texmf-dist/tex/latex/pgf/basiclayer/pgfcore.sty
INPUT /usr/local/texlive/2024/texmf-dist/tex/latex/pgf/systemlayer/pgfsys.sty
INPUT /usr/local/texlive/2024/texmf-dist/tex/latex/pgf/systemlayer/pgfsys.sty
INPUT /usr/local/texlive/2024/texmf-dist/tex/generic/pgf/systemlayer/pgfsys.code.tex
INPUT /usr/local/texlive/2024/texmf-dist/tex/generic/pgf/systemlayer/pgfsys.code.tex
INPUT /usr/local/texlive/2024/texmf-dist/tex/generic/pgf/systemlayer/pgfsys.code.tex
INPUT /usr/local/texlive/2024/texmf-dist/tex/generic/pgf/utilities/pgfkeys.code.tex
INPUT /usr/local/texlive/2024/texmf-dist/tex/generic/pgf/utilities/pgfkeyslibraryfiltered.code.tex
INPUT /usr/local/texlive/2024/texmf-dist/tex/generic/pgf/systemlayer/pgf.cfg
INPUT /usr/local/texlive/2024/texmf-dist/tex/generic/pgf/systemlayer/pgfsys-pdftex.def
INPUT /usr/local/texlive/2024/texmf-dist/tex/generic/pgf/systemlayer/pgfsys-pdftex.def
INPUT /usr/local/texlive/2024/texmf-dist/tex/generic/pgf/systemlayer/pgfsys-common-pdf.def
INPUT /usr/local/texlive/2024/texmf-dist/tex/generic/pgf/systemlayer/pgfsyssoftpath.code.tex
INPUT /usr/local/texlive/2024/texmf-dist/tex/generic/pgf/systemlayer/pgfsyssoftpath.code.tex
INPUT /usr/local/texlive/2024/texmf-dist/tex/generic/pgf/systemlayer/pgfsyssoftpath.code.tex
INPUT /usr/local/texlive/2024/texmf-dist/tex/generic/pgf/systemlayer/pgfsysprotocol.code.tex
INPUT /usr/local/texlive/2024/texmf-dist/tex/generic/pgf/systemlayer/pgfsysprotocol.code.tex
INPUT /usr/local/texlive/2024/texmf-dist/tex/generic/pgf/systemlayer/pgfsysprotocol.code.tex
INPUT /usr/local/texlive/2024/texmf-dist/tex/generic/pgf/basiclayer/pgfcore.code.tex
INPUT /usr/local/texlive/2024/texmf-dist/tex/generic/pgf/basiclayer/pgfcore.code.tex
INPUT /usr/local/texlive/2024/texmf-dist/tex/generic/pgf/basiclayer/pgfcore.code.tex
INPUT /usr/local/texlive/2024/texmf-dist/tex/generic/pgf/math/pgfmath.code.tex
INPUT /usr/local/texlive/2024/texmf-dist/tex/generic/pgf/math/pgfmathutil.code.tex
INPUT /usr/local/texlive/2024/texmf-dist/tex/generic/pgf/math/pgfmathparser.code.tex
INPUT /usr/local/texlive/2024/texmf-dist/tex/generic/pgf/math/pgfmathfunctions.code.tex
INPUT /usr/local/texlive/2024/texmf-dist/tex/generic/pgf/math/pgfmathfunctions.basic.code.tex
INPUT /usr/local/texlive/2024/texmf-dist/tex/generic/pgf/math/pgfmathfunctions.trigonometric.code.tex
INPUT /usr/local/texlive/2024/texmf-dist/tex/generic/pgf/math/pgfmathfunctions.random.code.tex
INPUT /usr/local/texlive/2024/texmf-dist/tex/generic/pgf/math/pgfmathfunctions.comparison.code.tex
INPUT /usr/local/texlive/2024/texmf-dist/tex/generic/pgf/math/pgfmathfunctions.base.code.tex
INPUT /usr/local/texlive/2024/texmf-dist/tex/generic/pgf/math/pgfmathfunctions.round.code.tex
INPUT /usr/local/texlive/2024/texmf-dist/tex/generic/pgf/math/pgfmathfunctions.misc.code.tex
INPUT /usr/local/texlive/2024/texmf-dist/tex/generic/pgf/math/pgfmathfunctions.integerarithmetics.code.tex
INPUT /usr/local/texlive/2024/texmf-dist/tex/generic/pgf/math/pgfmathcalc.code.tex
INPUT /usr/local/texlive/2024/texmf-dist/tex/generic/pgf/math/pgfmathfloat.code.tex
INPUT /usr/local/texlive/2024/texmf-dist/tex/generic/pgf/math/pgfint.code.tex
INPUT /usr/local/texlive/2024/texmf-dist/tex/generic/pgf/basiclayer/pgfcorepoints.code.tex
INPUT /usr/local/texlive/2024/texmf-dist/tex/generic/pgf/basiclayer/pgfcorepathconstruct.code.tex
INPUT /usr/local/texlive/2024/texmf-dist/tex/generic/pgf/basiclayer/pgfcorepathusage.code.tex
INPUT /usr/local/texlive/2024/texmf-dist/tex/generic/pgf/basiclayer/pgfcorescopes.code.tex
INPUT /usr/local/texlive/2024/texmf-dist/tex/generic/pgf/basiclayer/pgfcoregraphicstate.code.tex
INPUT /usr/local/texlive/2024/texmf-dist/tex/generic/pgf/basiclayer/pgfcoretransformations.code.tex
INPUT /usr/local/texlive/2024/texmf-dist/tex/generic/pgf/basiclayer/pgfcorequick.code.tex
INPUT /usr/local/texlive/2024/texmf-dist/tex/generic/pgf/basiclayer/pgfcoreobjects.code.tex
INPUT /usr/local/texlive/2024/texmf-dist/tex/generic/pgf/basiclayer/pgfcorepathprocessing.code.tex
INPUT /usr/local/texlive/2024/texmf-dist/tex/generic/pgf/basiclayer/pgfcorearrows.code.tex
INPUT /usr/local/texlive/2024/texmf-dist/tex/generic/pgf/basiclayer/pgfcoreshade.code.tex
INPUT /usr/local/texlive/2024/texmf-dist/tex/generic/pgf/basiclayer/pgfcoreimage.code.tex
INPUT /usr/local/texlive/2024/texmf-dist/tex/generic/pgf/basiclayer/pgfcoreexternal.code.tex
INPUT /usr/local/texlive/2024/texmf-dist/tex/generic/pgf/basiclayer/pgfcorelayers.code.tex
INPUT /usr/local/texlive/2024/texmf-dist/tex/generic/pgf/basiclayer/pgfcoretransparency.code.tex
INPUT /usr/local/texlive/2024/texmf-dist/tex/generic/pgf/basiclayer/pgfcorepatterns.code.tex
INPUT /usr/local/texlive/2024/texmf-dist/tex/generic/pgf/basiclayer/pgfcorerdf.code.tex
INPUT /usr/local/texlive/2024/texmf-dist/tex/generic/pgf/modules/pgfmoduleshapes.code.tex
INPUT /usr/local/texlive/2024/texmf-dist/tex/generic/pgf/modules/pgfmoduleplot.code.tex
INPUT /usr/local/texlive/2024/texmf-dist/tex/latex/pgf/compatibility/pgfcomp-version-0-65.sty
INPUT /usr/local/texlive/2024/texmf-dist/tex/latex/pgf/compatibility/pgfcomp-version-0-65.sty
INPUT /usr/local/texlive/2024/texmf-dist/tex/latex/pgf/compatibility/pgfcomp-version-1-18.sty
INPUT /usr/local/texlive/2024/texmf-dist/tex/latex/pgf/compatibility/pgfcomp-version-1-18.sty
INPUT /usr/local/texlive/2024/texmf-dist/tex/latex/pgf/utilities/pgffor.sty
INPUT /usr/local/texlive/2024/texmf-dist/tex/latex/pgf/utilities/pgffor.sty
INPUT /usr/local/texlive/2024/texmf-dist/tex/latex/pgf/utilities/pgfkeys.sty
INPUT /usr/local/texlive/2024/texmf-dist/tex/latex/pgf/utilities/pgfkeys.sty
INPUT /usr/local/texlive/2024/texmf-dist/tex/generic/pgf/utilities/pgfkeys.code.tex
INPUT /usr/local/texlive/2024/texmf-dist/tex/generic/pgf/utilities/pgfkeys.code.tex
INPUT /usr/local/texlive/2024/texmf-dist/tex/generic/pgf/utilities/pgfkeys.code.tex
INPUT /usr/local/texlive/2024/texmf-dist/tex/latex/pgf/math/pgfmath.sty
INPUT /usr/local/texlive/2024/texmf-dist/tex/latex/pgf/math/pgfmath.sty
INPUT /usr/local/texlive/2024/texmf-dist/tex/generic/pgf/math/pgfmath.code.tex
INPUT /usr/local/texlive/2024/texmf-dist/tex/generic/pgf/math/pgfmath.code.tex
INPUT /usr/local/texlive/2024/texmf-dist/tex/generic/pgf/math/pgfmath.code.tex
INPUT /usr/local/texlive/2024/texmf-dist/tex/generic/pgf/utilities/pgffor.code.tex
INPUT /usr/local/texlive/2024/texmf-dist/tex/generic/pgf/utilities/pgffor.code.tex
INPUT /usr/local/texlive/2024/texmf-dist/tex/generic/pgf/utilities/pgffor.code.tex
INPUT /usr/local/texlive/2024/texmf-dist/tex/generic/pgf/frontendlayer/tikz/tikz.code.tex
INPUT /usr/local/texlive/2024/texmf-dist/tex/generic/pgf/frontendlayer/tikz/tikz.code.tex
INPUT /usr/local/texlive/2024/texmf-dist/tex/generic/pgf/frontendlayer/tikz/tikz.code.tex
INPUT /usr/local/texlive/2024/texmf-dist/tex/generic/pgf/libraries/pgflibraryplothandlers.code.tex
INPUT /usr/local/texlive/2024/texmf-dist/tex/generic/pgf/libraries/pgflibraryplothandlers.code.tex
INPUT /usr/local/texlive/2024/texmf-dist/tex/generic/pgf/modules/pgfmodulematrix.code.tex
INPUT /usr/local/texlive/2024/texmf-dist/tex/generic/pgf/frontendlayer/tikz/libraries/tikzlibrarytopaths.code.tex
INPUT /usr/local/texlive/2024/texmf-dist/tex/generic/pgf/frontendlayer/tikz/libraries/tikzlibrarytopaths.code.tex
INPUT /usr/local/texlive/2024/texmf-dist/tex/generic/pgf/frontendlayer/tikz/libraries/tikzlibrarypositioning.code.tex
INPUT /usr/local/texlive/2024/texmf-dist/tex/generic/pgf/frontendlayer/tikz/libraries/tikzlibrarypositioning.code.tex
INPUT /usr/local/texlive/2024/texmf-dist/tex/latex/makecell/makecell.sty
INPUT /usr/local/texlive/2024/texmf-dist/tex/latex/makecell/makecell.sty
INPUT /usr/local/texlive/2024/texmf-dist/tex/latex/lineno/lineno.sty
INPUT /usr/local/texlive/2024/texmf-dist/tex/latex/lineno/lineno.sty
INPUT /usr/local/texlive/2024/texmf-dist/tex/latex/l3backend/l3backend-pdftex.def
INPUT /usr/local/texlive/2024/texmf-dist/tex/latex/l3backend/l3backend-pdftex.def
INPUT ./main.aux
INPUT ./main.aux
INPUT main.aux
OUTPUT main.aux
INPUT /usr/local/texlive/2024/texmf-dist/tex/context/base/mkii/supp-pdf.mkii
INPUT /usr/local/texlive/2024/texmf-dist/tex/context/base/mkii/supp-pdf.mkii
INPUT /usr/local/texlive/2024/texmf-dist/tex/context/base/mkii/supp-pdf.mkii
INPUT /usr/local/texlive/2024/texmf-dist/tex/latex/epstopdf-pkg/epstopdf-base.sty
INPUT /usr/local/texlive/2024/texmf-dist/tex/latex/epstopdf-pkg/epstopdf-base.sty
INPUT /usr/local/texlive/2024/texmf-dist/tex/latex/latexconfig/epstopdf-sys.cfg
INPUT /usr/local/texlive/2024/texmf-dist/tex/latex/latexconfig/epstopdf-sys.cfg
INPUT /usr/local/texlive/2024/texmf-dist/tex/latex/latexconfig/epstopdf-sys.cfg
INPUT ./main.out
INPUT ./main.out
INPUT main.out
INPUT main.out
OUTPUT main.pdf
INPUT ./main.out
INPUT ./main.out
OUTPUT main.out
INPUT /usr/local/texlive/2024/texmf-dist/fonts/map/fontname/texfonts.map
INPUT /usr/local/texlive/2024/texmf-dist/fonts/tfm/public/cm/cmr12.tfm
INPUT /usr/local/texlive/2024/texmf-dist/fonts/tfm/public/cm/cmbx12.tfm
INPUT /usr/local/texlive/2024/texmf-dist/fonts/tfm/public/cm/cmss8.tfm
INPUT /usr/local/texlive/2024/texmf-dist/fonts/tfm/public/amsfonts/cmextra/cmex7.tfm
INPUT /usr/local/texlive/2024/texmf-dist/fonts/tfm/public/amsfonts/cmextra/cmex7.tfm
INPUT /usr/local/texlive/2024/texmf-dist/tex/latex/amsfonts/umsa.fd
INPUT /usr/local/texlive/2024/texmf-dist/tex/latex/amsfonts/umsa.fd
INPUT /usr/local/texlive/2024/texmf-dist/tex/latex/amsfonts/umsa.fd
INPUT /usr/local/texlive/2024/texmf-dist/fonts/tfm/public/amsfonts/symbols/msam10.tfm
INPUT /usr/local/texlive/2024/texmf-dist/fonts/tfm/public/amsfonts/symbols/msam7.tfm
INPUT /usr/local/texlive/2024/texmf-dist/fonts/tfm/public/amsfonts/symbols/msam5.tfm
INPUT /usr/local/texlive/2024/texmf-dist/tex/latex/amsfonts/umsb.fd
INPUT /usr/local/texlive/2024/texmf-dist/tex/latex/amsfonts/umsb.fd
INPUT /usr/local/texlive/2024/texmf-dist/tex/latex/amsfonts/umsb.fd
INPUT /usr/local/texlive/2024/texmf-dist/fonts/tfm/public/amsfonts/symbols/msbm10.tfm
INPUT /usr/local/texlive/2024/texmf-dist/fonts/tfm/public/amsfonts/symbols/msbm7.tfm
INPUT /usr/local/texlive/2024/texmf-dist/fonts/tfm/public/amsfonts/symbols/msbm5.tfm
INPUT ./figs/orcid.pdf
INPUT ./figs/orcid.pdf
INPUT ./figs/orcid.pdf
INPUT ./figs/orcid.pdf
INPUT /usr/local/texlive/2024/texmf-dist/fonts/tfm/public/cm/cmtt10.tfm
INPUT ./figs/orcid.pdf
INPUT ./figs/orcid.pdf
INPUT ./figs/orcid.pdf
INPUT /usr/local/texlive/2024/texmf-dist/fonts/tfm/public/cm/cmr9.tfm
INPUT /usr/local/texlive/2024/texmf-dist/fonts/tfm/public/cm/cmr6.tfm
INPUT /usr/local/texlive/2024/texmf-dist/fonts/tfm/public/cm/cmmi9.tfm
INPUT /usr/local/texlive/2024/texmf-dist/fonts/tfm/public/cm/cmmi6.tfm
INPUT /usr/local/texlive/2024/texmf-dist/fonts/tfm/public/cm/cmsy9.tfm
INPUT /usr/local/texlive/2024/texmf-dist/fonts/tfm/public/cm/cmsy6.tfm
INPUT /usr/local/texlive/2024/texmf-dist/fonts/tfm/public/amsfonts/cmextra/cmex9.tfm
INPUT /usr/local/texlive/2024/texmf-dist/fonts/tfm/public/amsfonts/cmextra/cmex7.tfm
INPUT /usr/local/texlive/2024/texmf-dist/fonts/tfm/public/amsfonts/symbols/msam10.tfm
INPUT /usr/local/texlive/2024/texmf-dist/fonts/tfm/public/amsfonts/symbols/msam7.tfm
INPUT /usr/local/texlive/2024/texmf-dist/fonts/tfm/public/amsfonts/symbols/msbm10.tfm
INPUT /usr/local/texlive/2024/texmf-dist/fonts/tfm/public/amsfonts/symbols/msbm7.tfm
INPUT /usr/local/texlive/2024/texmf-dist/fonts/tfm/public/cm/cmtt9.tfm
INPUT /usr/local/texlive/2024/texmf-dist/fonts/tfm/public/cm/cmbx9.tfm
INPUT /usr/local/texlive/2024/texmf-dist/fonts/tfm/jknappen/ec/tcrm0900.tfm
INPUT /usr/local/texlive/2024/texmf-dist/fonts/tfm/public/cm/cmr12.tfm
INPUT /usr/local/texlive/2024/texmf-dist/fonts/tfm/public/cm/cmbx12.tfm
INPUT /usr/local/texlive/2024/texmf-var/fonts/map/pdftex/updmap/pdftex.map
INPUT /usr/local/texlive/2024/texmf-dist/fonts/enc/dvips/cm-super/cm-super-ts1.enc
INPUT /usr/local/texlive/2024/texmf-dist/fonts/tfm/public/cm/cmbx10.tfm
INPUT /usr/local/texlive/2024/texmf-dist/fonts/tfm/public/cm/cmbx7.tfm
INPUT /usr/local/texlive/2024/texmf-dist/fonts/tfm/public/cm/cmbx5.tfm
INPUT /usr/local/texlive/2024/texmf-dist/fonts/tfm/public/cm/cmti10.tfm
INPUT ./figs/plot/exp.pdf
INPUT ./figs/plot/exp.pdf
INPUT ./figs/plot/exp.pdf
INPUT ./figs/plot/exp.pdf
INPUT ./figs/plot/exp.pdf
INPUT ./figs/plot/logistic.pdf
INPUT ./figs/plot/logistic.pdf
INPUT ./figs/plot/logistic.pdf
INPUT ./figs/plot/logistic.pdf
INPUT ./figs/plot/logistic.pdf
INPUT ./figs/plot/Gompertz.pdf
INPUT ./figs/plot/Gompertz.pdf
INPUT ./figs/plot/Gompertz.pdf
INPUT ./figs/plot/Gompertz.pdf
INPUT ./figs/plot/Gompertz.pdf
INPUT ./figs/HCV.png
INPUT ./figs/HCV.png
INPUT ./figs/HCV.png
INPUT ./figs/HCV.png
INPUT ./figs/HCV.png
INPUT ./figs/L86.png
INPUT ./figs/L86.png
INPUT ./figs/L86.png
INPUT ./figs/L86.png
INPUT ./figs/L86.png
INPUT ./main.bbl
INPUT ./main.bbl
INPUT main.bbl
INPUT /usr/local/texlive/2024/texmf-dist/fonts/tfm/public/cm/cmbx6.tfm
INPUT /usr/local/texlive/2024/texmf-dist/fonts/tfm/public/cm/cmti9.tfm
INPUT main.aux
INPUT ./main.out
INPUT ./main.out
INPUT /usr/local/texlive/2024/texmf-dist/fonts/type1/public/amsfonts/cm/cmbx10.pfb
INPUT /usr/local/texlive/2024/texmf-dist/fonts/type1/public/amsfonts/cm/cmbx12.pfb
INPUT /usr/local/texlive/2024/texmf-dist/fonts/type1/public/amsfonts/cm/cmbx7.pfb
INPUT /usr/local/texlive/2024/texmf-dist/fonts/type1/public/amsfonts/cm/cmbx9.pfb
INPUT /usr/local/texlive/2024/texmf-dist/fonts/type1/public/amsfonts/cm/cmex10.pfb
INPUT /usr/local/texlive/2024/texmf-dist/fonts/type1/public/amsfonts/cm/cmmi10.pfb
INPUT /usr/local/texlive/2024/texmf-dist/fonts/type1/public/amsfonts/cm/cmmi5.pfb
INPUT /usr/local/texlive/2024/texmf-dist/fonts/type1/public/amsfonts/cm/cmmi7.pfb
INPUT /usr/local/texlive/2024/texmf-dist/fonts/type1/public/amsfonts/cm/cmmi9.pfb
INPUT /usr/local/texlive/2024/texmf-dist/fonts/type1/public/amsfonts/cm/cmr10.pfb
INPUT /usr/local/texlive/2024/texmf-dist/fonts/type1/public/amsfonts/cm/cmr5.pfb
INPUT /usr/local/texlive/2024/texmf-dist/fonts/type1/public/amsfonts/cm/cmr6.pfb
INPUT /usr/local/texlive/2024/texmf-dist/fonts/type1/public/amsfonts/cm/cmr7.pfb
INPUT /usr/local/texlive/2024/texmf-dist/fonts/type1/public/amsfonts/cm/cmr9.pfb
INPUT /usr/local/texlive/2024/texmf-dist/fonts/type1/public/amsfonts/cm/cmss8.pfb
INPUT /usr/local/texlive/2024/texmf-dist/fonts/type1/public/amsfonts/cm/cmsy10.pfb
INPUT /usr/local/texlive/2024/texmf-dist/fonts/type1/public/amsfonts/cm/cmsy5.pfb
INPUT /usr/local/texlive/2024/texmf-dist/fonts/type1/public/amsfonts/cm/cmsy6.pfb
INPUT /usr/local/texlive/2024/texmf-dist/fonts/type1/public/amsfonts/cm/cmsy7.pfb
INPUT /usr/local/texlive/2024/texmf-dist/fonts/type1/public/amsfonts/cm/cmsy9.pfb
INPUT /usr/local/texlive/2024/texmf-dist/fonts/type1/public/amsfonts/cm/cmti10.pfb
INPUT /usr/local/texlive/2024/texmf-dist/fonts/type1/public/amsfonts/cm/cmti9.pfb
INPUT /usr/local/texlive/2024/texmf-dist/fonts/type1/public/amsfonts/cm/cmtt10.pfb
INPUT /usr/local/texlive/2024/texmf-dist/fonts/type1/public/amsfonts/cm/cmtt9.pfb
INPUT /usr/local/texlive/2024/texmf-dist/fonts/type1/public/amsfonts/symbols/msam7.pfb
INPUT /usr/local/texlive/2024/texmf-dist/fonts/type1/public/cm-super/sfrm0900.pfb
