# Supplementary material for: Bayesian Model Averaging of Parametric Coalescent Models for Phylodynamic Inference
Source: Mol Biol Evol. 2025 Nov 21;42(12):msaf297. doi: 10.1093/molbev/msaf297 (PMC12704328; doi:10.1093/molbev/msaf297)
Supplement: msaf297_Supplementary_Data [file msaf297_supplementary_data.zip › main/main/main.log]

This is pdfTeX, Version 3.141592653-2.6-1.40.26 (TeX Live 2024) (preloaded format=pdflatex 2024.9.3)  15 NOV 2025 18:43
entering extended mode
 restricted \write18 enabled.
 file:line:error style messages enabled.
 %&-line parsing enabled.
**main.tex
(./main.tex
LaTeX2e <2023-11-01> patch level 1
L3 programming layer <2024-02-20>
(./llncsMod.cls
Document Class: llncsMod 2018/03/10 v2.20 
 LaTeX document class for Lecture Notes in Computer Science; modified
(/usr/local/texlive/2024/texmf-dist/tex/latex/base/article.cls
Document Class: article 2023/05/17 v1.4n Standard LaTeX document class
(/usr/local/texlive/2024/texmf-dist/tex/latex/base/size10.clo
File: size10.clo 2023/05/17 v1.4n Standard LaTeX file (size option)
)
\c@part=\count188
\c@section=\count189
\c@subsection=\count190
\c@subsubsection=\count191
\c@paragraph=\count192
\c@subparagraph=\count193
\c@figure=\count194
\c@table=\count195
\abovecaptionskip=\skip48
\belowcaptionskip=\skip49
\bibindent=\dimen140
)
(/usr/local/texlive/2024/texmf-dist/tex/latex/tools/multicol.sty
Package: multicol 2023/03/30 v1.9f multicolumn formatting (FMi)
\c@tracingmulticols=\count196
\mult@box=\box51
\multicol@leftmargin=\dimen141
\c@unbalance=\count197
\c@collectmore=\count198
\doublecol@number=\count199
\multicoltolerance=\count266
\multicolpretolerance=\count267
\full@width=\dimen142
\page@free=\dimen143
\premulticols=\dimen144
\postmulticols=\dimen145
\multicolsep=\skip50
\multicolbaselineskip=\skip51
\partial@page=\box52
\last@line=\box53
\mc@boxedresult=\box54
\maxbalancingoverflow=\dimen146
\mult@rightbox=\box55
\mult@grightbox=\box56
\mult@firstbox=\box57
\mult@gfirstbox=\box58
\@tempa=\box59
\@tempa=\box60
\@tempa=\box61
\@tempa=\box62
\@tempa=\box63
\@tempa=\box64
\@tempa=\box65
\@tempa=\box66
\@tempa=\box67
\@tempa=\box68
\@tempa=\box69
\@tempa=\box70
\@tempa=\box71
\@tempa=\box72
\@tempa=\box73
\@tempa=\box74
\@tempa=\box75
\@tempa=\box76
\@tempa=\box77
\@tempa=\box78
\@tempa=\box79
\@tempa=\box80
\@tempa=\box81
\@tempa=\box82
\@tempa=\box83
\@tempa=\box84
\@tempa=\box85
\@tempa=\box86
\@tempa=\box87
\@tempa=\box88
\@tempa=\box89
\@tempa=\box90
\@tempa=\box91
\@tempa=\box92
\@tempa=\box93
\@tempa=\box94
\c@minrows=\count268
\c@columnbadness=\count269
\c@finalcolumnbadness=\count270
\last@try=\dimen147
\multicolovershoot=\dimen148
\multicolundershoot=\dimen149
\mult@nat@firstbox=\box95
\colbreak@box=\box96
\mc@col@check@num=\count271
)
(/usr/local/texlive/2024/texmf-dist/tex/latex/oberdiek/aliascnt.sty
Package: aliascnt 2018/09/07 v1.5 Alias counters (HO)
)
\c@chapter=\count272
LaTeX Font Info:    Redeclaring math symbol \Gamma on input line 362.
LaTeX Font Info:    Redeclaring math symbol \Delta on input line 363.
LaTeX Font Info:    Redeclaring math symbol \Theta on input line 364.
LaTeX Font Info:    Redeclaring math symbol \Lambda on input line 365.
LaTeX Font Info:    Redeclaring math symbol \Xi on input line 366.
LaTeX Font Info:    Redeclaring math symbol \Pi on input line 367.
LaTeX Font Info:    Redeclaring math symbol \Sigma on input line 368.
LaTeX Font Info:    Redeclaring math symbol \Upsilon on input line 369.
LaTeX Font Info:    Redeclaring math symbol \Phi on input line 370.
LaTeX Font Info:    Redeclaring math symbol \Psi on input line 371.
LaTeX Font Info:    Redeclaring math symbol \Omega on input line 372.
\tocchpnum=\dimen150
\tocsecnum=\dimen151
\tocsectotal=\dimen152
\tocsubsecnum=\dimen153
\tocsubsectotal=\dimen154
\tocsubsubsecnum=\dimen155
\tocsubsubsectotal=\dimen156
\tocparanum=\dimen157
\tocparatotal=\dimen158
\tocsubparanum=\dimen159
\@tempcntc=\count273
\fnindent=\dimen160
\c@@inst=\count274
\c@@auth=\count275
\c@auco=\count276
\instindent=\dimen161
\authrun=\box97
\authorrunning=\toks17
\tocauthor=\toks18
\titrun=\box98
\titlerunning=\toks19
\toctitle=\toks20
\c@theorem=\count277
\c@case=\count278
\c@conjecture=\count279
\c@corollary=\count280
\c@definition=\count281
\c@example=\count282
\c@exercise=\count283
\c@lemma=\count284
\c@note=\count285
\c@problem=\count286
\c@property=\count287
\c@proposition=\count288
\c@question=\count289
\c@solution=\count290
\c@remark=\count291
\headlineindent=\dimen162
)
(./config.tex (/usr/local/texlive/2024/texmf-dist/tex/latex/amsmath/amsmath.sty
Package: amsmath 2023/05/13 v2.17o AMS math features
\@mathmargin=\skip52
For additional information on amsmath, use the `?' option.
(/usr/local/texlive/2024/texmf-dist/tex/latex/amsmath/amstext.sty
Package: amstext 2021/08/26 v2.01 AMS text

(/usr/local/texlive/2024/texmf-dist/tex/latex/amsmath/amsgen.sty
File: amsgen.sty 1999/11/30 v2.0 generic functions
\@emptytoks=\toks21
\ex@=\dimen163
))
(/usr/local/texlive/2024/texmf-dist/tex/latex/amsmath/amsbsy.sty
Package: amsbsy 1999/11/29 v1.2d Bold Symbols
\pmbraise@=\dimen164
)
(/usr/local/texlive/2024/texmf-dist/tex/latex/amsmath/amsopn.sty
Package: amsopn 2022/04/08 v2.04 operator names
)
\inf@bad=\count292
LaTeX Info: Redefining \frac on input line 234.
\uproot@=\count293
\leftroot@=\count294
LaTeX Info: Redefining \overline on input line 399.
LaTeX Info: Redefining \colon on input line 410.
\classnum@=\count295
\DOTSCASE@=\count296
LaTeX Info: Redefining \ldots on input line 496.
LaTeX Info: Redefining \dots on input line 499.
LaTeX Info: Redefining \cdots on input line 620.
\Mathstrutbox@=\box99
\strutbox@=\box100
LaTeX Info: Redefining \big on input line 722.
LaTeX Info: Redefining \Big on input line 723.
LaTeX Info: Redefining \bigg on input line 724.
LaTeX Info: Redefining \Bigg on input line 725.
\big@size=\dimen165
LaTeX Font Info:    Redeclaring font encoding OML on input line 743.
LaTeX Font Info:    Redeclaring font encoding OMS on input line 744.
\macc@depth=\count297
LaTeX Info: Redefining \bmod on input line 905.
LaTeX Info: Redefining \pmod on input line 910.
LaTeX Info: Redefining \smash on input line 940.
LaTeX Info: Redefining \relbar on input line 970.
LaTeX Info: Redefining \Relbar on input line 971.
\c@MaxMatrixCols=\count298
\dotsspace@=\muskip16
\c@parentequation=\count299
\dspbrk@lvl=\count300
\tag@help=\toks22
\row@=\count301
\column@=\count302
\maxfields@=\count303
\andhelp@=\toks23
\eqnshift@=\dimen166
\alignsep@=\dimen167
\tagshift@=\dimen168
\tagwidth@=\dimen169
\totwidth@=\dimen170
\lineht@=\dimen171
\@envbody=\toks24
\multlinegap=\skip53
\multlinetaggap=\skip54
\mathdisplay@stack=\toks25
LaTeX Info: Redefining \[ on input line 2953.
LaTeX Info: Redefining \] on input line 2954.
)
(/usr/local/texlive/2024/texmf-dist/tex/latex/amsfonts/amssymb.sty
Package: amssymb 2013/01/14 v3.01 AMS font symbols

(/usr/local/texlive/2024/texmf-dist/tex/latex/amsfonts/amsfonts.sty
Package: amsfonts 2013/01/14 v3.01 Basic AMSFonts support
\symAMSa=\mathgroup4
\symAMSb=\mathgroup5
LaTeX Font Info:    Redeclaring math symbol \hbar on input line 98.
LaTeX Font Info:    Overwriting math alphabet `\mathfrak' in version `bold'
(Font)                  U/euf/m/n --> U/euf/b/n on input line 106.
))
(/usr/local/texlive/2024/texmf-dist/tex/latex/tools/xspace.sty
Package: xspace 2014/10/28 v1.13 Space after command names (DPC,MH)
)
(/usr/local/texlive/2024/texmf-dist/tex/latex/xcolor/xcolor.sty
Package: xcolor 2023/11/15 v3.01 LaTeX color extensions (UK)

(/usr/local/texlive/2024/texmf-dist/tex/latex/graphics-cfg/color.cfg
File: color.cfg 2016/01/02 v1.6 sample color configuration
)

Package xcolor Warning: Package option `usenames' is obsolete and ignored on in
put line 266.

Package xcolor Info: Driver file: pdftex.def on input line 274.
(/usr/local/texlive/2024/texmf-dist/tex/latex/graphics-def/pdftex.def
File: pdftex.def 2022/09/22 v1.2b Graphics/color driver for pdftex
)
(/usr/local/texlive/2024/texmf-dist/tex/latex/graphics/mathcolor.ltx)
Package xcolor Info: Model `cmy' substituted by `cmy0' on input line 1350.
Package xcolor Info: Model `hsb' substituted by `rgb' on input line 1354.
Package xcolor Info: Model `RGB' extended on input line 1366.
Package xcolor Info: Model `HTML' substituted by `rgb' on input line 1368.
Package xcolor Info: Model `Hsb' substituted by `hsb' on input line 1369.
Package xcolor Info: Model `tHsb' substituted by `hsb' on input line 1370.
Package xcolor Info: Model `HSB' substituted by `hsb' on input line 1371.
Package xcolor Info: Model `Gray' substituted by `gray' on input line 1372.
Package xcolor Info: Model `wave' substituted by `hsb' on input line 1373.
)
(/usr/local/texlive/2024/texmf-dist/tex/latex/graphics/dvipsnam.def
File: dvipsnam.def 2016/06/17 v3.0m Driver-dependent file (DPC,SPQR)
)
(/usr/local/texlive/2024/texmf-dist/tex/latex/colortbl/colortbl.sty
Package: colortbl 2024/02/20 v1.0g Color table columns (DPC)

(/usr/local/texlive/2024/texmf-dist/tex/latex/tools/array.sty
Package: array 2023/10/16 v2.5g Tabular extension package (FMi)
\col@sep=\dimen172
\ar@mcellbox=\box101
\extrarowheight=\dimen173
\NC@list=\toks26
\extratabsurround=\skip55
\backup@length=\skip56
\ar@cellbox=\box102
)
\everycr=\toks27
\minrowclearance=\skip57
\rownum=\count304
)
(/usr/local/texlive/2024/texmf-dist/tex/latex/wrapfig/wrapfig.sty
\wrapoverhang=\dimen174
\WF@size=\dimen175
\c@WF@wrappedlines=\count305
\WF@box=\box103
\WF@everypar=\toks28
Package: wrapfig 2003/01/31  v 3.6
)
(/usr/local/texlive/2024/texmf-dist/tex/latex/graphics/graphicx.sty
Package: graphicx 2021/09/16 v1.2d Enhanced LaTeX Graphics (DPC,SPQR)

(/usr/local/texlive/2024/texmf-dist/tex/latex/graphics/keyval.sty
Package: keyval 2022/05/29 v1.15 key=value parser (DPC)
\KV@toks@=\toks29
)
(/usr/local/texlive/2024/texmf-dist/tex/latex/graphics/graphics.sty
Package: graphics 2022/03/10 v1.4e Standard LaTeX Graphics (DPC,SPQR)

(/usr/local/texlive/2024/texmf-dist/tex/latex/graphics/trig.sty
Package: trig 2021/08/11 v1.11 sin cos tan (DPC)
)
(/usr/local/texlive/2024/texmf-dist/tex/latex/graphics-cfg/graphics.cfg
File: graphics.cfg 2016/06/04 v1.11 sample graphics configuration
)
Package graphics Info: Driver file: pdftex.def on input line 107.
)
\Gin@req@height=\dimen176
\Gin@req@width=\dimen177
)
(/usr/local/texlive/2024/texmf-dist/tex/latex/caption/subcaption.sty
Package: subcaption 2023/07/28 v1.6b Sub-captions (AR)

(/usr/local/texlive/2024/texmf-dist/tex/latex/caption/caption.sty
Package: caption 2023/08/05 v3.6o Customizing captions (AR)

(/usr/local/texlive/2024/texmf-dist/tex/latex/caption/caption3.sty
Package: caption3 2023/07/31 v2.4d caption3 kernel (AR)
\caption@tempdima=\dimen178
\captionmargin=\dimen179
\caption@leftmargin=\dimen180
\caption@rightmargin=\dimen181
\caption@width=\dimen182
\caption@indent=\dimen183
\caption@parindent=\dimen184
\caption@hangindent=\dimen185
Package caption Info: Unknown document class (or package),
(caption)             standard defaults will be used.
Package caption Info: \@makecaption = \long macro:#1#2->\small \vskip \abovecap
tionskip \sbox \@tempboxa {{\bfseries #1.} #2}\ifdim \wd \@tempboxa >\hsize {\b
fseries #1.} #2\par \else \global \@minipagefalse \hb@xt@ \hsize {\hfil \box \@
tempboxa \hfil }\fi \vskip \belowcaptionskip  on input line 1175.
)

Package caption Warning: Unknown document class (or package),
(caption)                standard defaults will be used.
See the caption package documentation for explanation.

\c@caption@flags=\count306
\c@continuedfloat=\count307
Package caption Info: wrapfig package is loaded.
)
Package caption Info: New subtype `subfigure' on input line 238.
\c@subfigure=\count308
Package caption Info: New subtype `subtable' on input line 238.
\c@subtable=\count309
) (/usr/local/texlive/2024/texmf-dist/tex/latex/booktabs/booktabs.sty
Package: booktabs 2020/01/12 v1.61803398 Publication quality tables
\heavyrulewidth=\dimen186
\lightrulewidth=\dimen187
\cmidrulewidth=\dimen188
\belowrulesep=\dimen189
\belowbottomsep=\dimen190
\aboverulesep=\dimen191
\abovetopsep=\dimen192
\cmidrulesep=\dimen193
\cmidrulekern=\dimen194
\defaultaddspace=\dimen195
\@cmidla=\count310
\@cmidlb=\count311
\@aboverulesep=\dimen196
\@belowrulesep=\dimen197
\@thisruleclass=\count312
\@lastruleclass=\count313
\@thisrulewidth=\dimen198
)
(/usr/local/texlive/2024/texmf-dist/tex/latex/tools/tabularx.sty
Package: tabularx 2023/07/08 v2.11c `tabularx' package (DPC)
\TX@col@width=\dimen199
\TX@old@table=\dimen256
\TX@old@col=\dimen257
\TX@target=\dimen258
\TX@delta=\dimen259
\TX@cols=\count314
\TX@ftn=\toks30
)
(/usr/local/texlive/2024/texmf-dist/tex/latex/multirow/multirow.sty
Package: multirow 2021/03/15 v2.8 Span multiple rows of a table
\multirow@colwidth=\skip58
\multirow@cntb=\count315
\multirow@dima=\skip59
\bigstrutjot=\dimen260
)
(/usr/local/texlive/2024/texmf-dist/tex/latex/base/alltt.sty
Package: alltt 2021/01/29 v2.0g defines alltt environment
)
(/usr/local/texlive/2024/texmf-dist/tex/latex/enumitem/enumitem.sty
Package: enumitem 2019/06/20 v3.9 Customized lists
\labelindent=\skip60
\enit@outerparindent=\dimen261
\enit@toks=\toks31
\enit@inbox=\box104
\enit@count@id=\count316
\enitdp@description=\count317
)
(/usr/local/texlive/2024/texmf-dist/tex/latex/float/float.sty
Package: float 2001/11/08 v1.3d Float enhancements (AL)
\c@float@type=\count318
\float@exts=\toks32
\float@box=\box105
\@float@everytoks=\toks33
\@floatcapt=\box106
)
(/usr/local/texlive/2024/texmf-dist/tex/latex/mathtools/mathtools.sty
Package: mathtools 2024/03/11 v1.30 mathematical typesetting tools

(/usr/local/texlive/2024/texmf-dist/tex/latex/tools/calc.sty
Package: calc 2023/07/08 v4.3 Infix arithmetic (KKT,FJ)
\calc@Acount=\count319
\calc@Bcount=\count320
\calc@Adimen=\dimen262
\calc@Bdimen=\dimen263
\calc@Askip=\skip61
\calc@Bskip=\skip62
LaTeX Info: Redefining \setlength on input line 80.
LaTeX Info: Redefining \addtolength on input line 81.
\calc@Ccount=\count321
\calc@Cskip=\skip63
)
(/usr/local/texlive/2024/texmf-dist/tex/latex/mathtools/mhsetup.sty
Package: mhsetup 2021/03/18 v1.4 programming setup (MH)
)
\g_MT_multlinerow_int=\count322
\l_MT_multwidth_dim=\dimen264
\origjot=\skip64
\l_MT_shortvdotswithinadjustabove_dim=\dimen265
\l_MT_shortvdotswithinadjustbelow_dim=\dimen266
\l_MT_above_intertext_sep=\dimen267
\l_MT_below_intertext_sep=\dimen268
\l_MT_above_shortintertext_sep=\dimen269
\l_MT_below_shortintertext_sep=\dimen270
\xmathstrut@box=\box107
\xmathstrut@dim=\dimen271
)
(/usr/local/texlive/2024/texmf-dist/tex/latex/url/url.sty
\Urlmuskip=\muskip17
Package: url 2013/09/16  ver 3.4  Verb mode for urls, etc.
)
(/usr/local/texlive/2024/texmf-dist/tex/latex/hyperref/hyperref.sty
Package: hyperref 2024-01-20 v7.01h Hypertext links for LaTeX

(/usr/local/texlive/2024/texmf-dist/tex/generic/iftex/iftex.sty
Package: iftex 2022/02/03 v1.0f TeX engine tests
)
(/usr/local/texlive/2024/texmf-dist/tex/latex/kvsetkeys/kvsetkeys.sty
Package: kvsetkeys 2022-10-05 v1.19 Key value parser (HO)
)
(/usr/local/texlive/2024/texmf-dist/tex/generic/kvdefinekeys/kvdefinekeys.sty
Package: kvdefinekeys 2019-12-19 v1.6 Define keys (HO)
)
(/usr/local/texlive/2024/texmf-dist/tex/generic/pdfescape/pdfescape.sty
Package: pdfescape 2019/12/09 v1.15 Implements pdfTeX's escape features (HO)

(/usr/local/texlive/2024/texmf-dist/tex/generic/ltxcmds/ltxcmds.sty
Package: ltxcmds 2023-12-04 v1.26 LaTeX kernel commands for general use (HO)
)
(/usr/local/texlive/2024/texmf-dist/tex/generic/pdftexcmds/pdftexcmds.sty
Package: pdftexcmds 2020-06-27 v0.33 Utility functions of pdfTeX for LuaTeX (HO
)

(/usr/local/texlive/2024/texmf-dist/tex/generic/infwarerr/infwarerr.sty
Package: infwarerr 2019/12/03 v1.5 Providing info/warning/error messages (HO)
)
Package pdftexcmds Info: \pdf@primitive is available.
Package pdftexcmds Info: \pdf@ifprimitive is available.
Package pdftexcmds Info: \pdfdraftmode found.
))
(/usr/local/texlive/2024/texmf-dist/tex/latex/hycolor/hycolor.sty
Package: hycolor 2020-01-27 v1.10 Color options for hyperref/bookmark (HO)
)
(/usr/local/texlive/2024/texmf-dist/tex/latex/auxhook/auxhook.sty
Package: auxhook 2019-12-17 v1.6 Hooks for auxiliary files (HO)
)
(/usr/local/texlive/2024/texmf-dist/tex/latex/hyperref/nameref.sty
Package: nameref 2023-11-26 v2.56 Cross-referencing by name of section

(/usr/local/texlive/2024/texmf-dist/tex/latex/refcount/refcount.sty
Package: refcount 2019/12/15 v3.6 Data extraction from label references (HO)
)
(/usr/local/texlive/2024/texmf-dist/tex/generic/gettitlestring/gettitlestring.s
ty
Package: gettitlestring 2019/12/15 v1.6 Cleanup title references (HO)
 (/usr/local/texlive/2024/texmf-dist/tex/latex/kvoptions/kvoptions.sty
Package: kvoptions 2022-06-15 v3.15 Key value format for package options (HO)
))
\c@section@level=\count323
)
(/usr/local/texlive/2024/texmf-dist/tex/latex/etoolbox/etoolbox.sty
Package: etoolbox 2020/10/05 v2.5k e-TeX tools for LaTeX (JAW)
\etb@tempcnta=\count324
)
\@linkdim=\dimen272
\Hy@linkcounter=\count325
\Hy@pagecounter=\count326

(/usr/local/texlive/2024/texmf-dist/tex/latex/hyperref/pd1enc.def
File: pd1enc.def 2024-01-20 v7.01h Hyperref: PDFDocEncoding definition (HO)
Now handling font encoding PD1 ...
... no UTF-8 mapping file for font encoding PD1
)
(/usr/local/texlive/2024/texmf-dist/tex/generic/intcalc/intcalc.sty
Package: intcalc 2019/12/15 v1.3 Expandable calculations with integers (HO)
)
\Hy@SavedSpaceFactor=\count327

(/usr/local/texlive/2024/texmf-dist/tex/latex/hyperref/puenc.def
File: puenc.def 2024-01-20 v7.01h Hyperref: PDF Unicode definition (HO)
Now handling font encoding PU ...
... no UTF-8 mapping file for font encoding PU
)
Package hyperref Info: Option `colorlinks' set `true' on input line 4062.
Package hyperref Info: Option `bookmarks' set `true' on input line 4062.
Package hyperref Info: Option `bookmarksopen' set `true' on input line 4062.
Package hyperref Info: Option `bookmarksnumbered' set `true' on input line 4062
.
Package hyperref Info: Option `hyperindex' set `true' on input line 4062.
Package hyperref Info: Option `plainpages' set `false' on input line 4062.
Package hyperref Info: Option `pdfpagelabels' set `true' on input line 4062.
Package hyperref Info: Hyper figures OFF on input line 4179.
Package hyperref Info: Link nesting OFF on input line 4184.
Package hyperref Info: Hyper index ON on input line 4187.
Package hyperref Info: Plain pages OFF on input line 4194.
Package hyperref Info: Backreferencing OFF on input line 4199.
Package hyperref Info: Implicit mode ON; LaTeX internals redefined.
Package hyperref Info: Bookmarks ON on input line 4446.
\c@Hy@tempcnt=\count328
LaTeX Info: Redefining \url on input line 4784.
\XeTeXLinkMargin=\dimen273

(/usr/local/texlive/2024/texmf-dist/tex/generic/bitset/bitset.sty
Package: bitset 2019/12/09 v1.3 Handle bit-vector datatype (HO)

(/usr/local/texlive/2024/texmf-dist/tex/generic/bigintcalc/bigintcalc.sty
Package: bigintcalc 2019/12/15 v1.5 Expandable calculations on big integers (HO
)
))
\Fld@menulength=\count329
\Field@Width=\dimen274
\Fld@charsize=\dimen275
Package hyperref Info: Hyper figures OFF on input line 6063.
Package hyperref Info: Link nesting OFF on input line 6068.
Package hyperref Info: Hyper index ON on input line 6071.
Package hyperref Info: backreferencing OFF on input line 6078.
Package hyperref Info: Link coloring ON on input line 6081.
Package hyperref Info: Link coloring with OCG OFF on input line 6088.
Package hyperref Info: PDF/A mode OFF on input line 6093.

(/usr/local/texlive/2024/texmf-dist/tex/latex/base/atbegshi-ltx.sty
Package: atbegshi-ltx 2021/01/10 v1.0c Emulation of the original atbegshi
package with kernel methods
)
\Hy@abspage=\count330
\c@Item=\count331
\c@Hfootnote=\count332
)
Package hyperref Info: Driver (autodetected): hpdftex.

(/usr/local/texlive/2024/texmf-dist/tex/latex/hyperref/hpdftex.def
File: hpdftex.def 2024-01-20 v7.01h Hyperref driver for pdfTeX

(/usr/local/texlive/2024/texmf-dist/tex/latex/base/atveryend-ltx.sty
Package: atveryend-ltx 2020/08/19 v1.0a Emulation of the original atveryend pac
kage
with kernel methods
)
\Fld@listcount=\count333
\c@bookmark@seq@number=\count334

(/usr/local/texlive/2024/texmf-dist/tex/latex/rerunfilecheck/rerunfilecheck.sty
Package: rerunfilecheck 2022-07-10 v1.10 Rerun checks for auxiliary files (HO)

(/usr/local/texlive/2024/texmf-dist/tex/generic/uniquecounter/uniquecounter.sty
Package: uniquecounter 2019/12/15 v1.4 Provide unlimited unique counter (HO)
)
Package uniquecounter Info: New unique counter `rerunfilecheck' on input line 2
85.
)
\Hy@SectionHShift=\skip65
) (/usr/local/texlive/2024/texmf-dist/tex/latex/cleveref/cleveref.sty
Package: cleveref 2018/03/27 v0.21.4 Intelligent cross-referencing
Package cleveref Info: `hyperref' support loaded on input line 2370.
LaTeX Info: Redefining \cref on input line 2370.
LaTeX Info: Redefining \Cref on input line 2370.
LaTeX Info: Redefining \crefrange on input line 2370.
LaTeX Info: Redefining \Crefrange on input line 2370.
LaTeX Info: Redefining \cpageref on input line 2370.
LaTeX Info: Redefining \Cpageref on input line 2370.
LaTeX Info: Redefining \cpagerefrange on input line 2370.
LaTeX Info: Redefining \Cpagerefrange on input line 2370.
LaTeX Info: Redefining \labelcref on input line 2370.
LaTeX Info: Redefining \labelcpageref on input line 2370.
Package cleveref Info: `aliascnt' support loaded on input line 3193.
Package cleveref Info: always capitalise cross-reference names on input line 78
25.
Package cleveref Info: include cross-reference names in hyperlinks on input lin
e 7836.
Package cleveref Info: always capitalise cross-reference names on input line 78
52.
Package cleveref Info: include cross-reference names in hyperlinks on input lin
e 7852.
))
(/usr/local/texlive/2024/texmf-dist/tex/latex/geometry/geometry.sty
Package: geometry 2020/01/02 v5.9 Page Geometry

(/usr/local/texlive/2024/texmf-dist/tex/generic/iftex/ifvtex.sty
Package: ifvtex 2019/10/25 v1.7 ifvtex legacy package. Use iftex instead.
)
\Gm@cnth=\count335
\Gm@cntv=\count336
\c@Gm@tempcnt=\count337
\Gm@bindingoffset=\dimen276
\Gm@wd@mp=\dimen277
\Gm@odd@mp=\dimen278
\Gm@even@mp=\dimen279
\Gm@layoutwidth=\dimen280
\Gm@layoutheight=\dimen281
\Gm@layouthoffset=\dimen282
\Gm@layoutvoffset=\dimen283
\Gm@dimlist=\toks34
)
(/usr/local/texlive/2024/texmf-dist/tex/latex/base/inputenc.sty
Package: inputenc 2021/02/14 v1.3d Input encoding file
\inpenc@prehook=\toks35
\inpenc@posthook=\toks36
)
(/usr/local/texlive/2024/texmf-dist/tex/latex/natbib/natbib.sty
Package: natbib 2010/09/13 8.31b (PWD, AO)
\bibhang=\skip66
\bibsep=\skip67
LaTeX Info: Redefining \cite on input line 694.
\c@NAT@ctr=\count338
)
(/usr/local/texlive/2024/texmf-dist/tex/latex/todonotes/todonotes.sty
Package: todonotes 2024/01/05 v1.1.7 Todonotes source and documentation.
Package: todonotes 2024/01/05

(/usr/local/texlive/2024/texmf-dist/tex/latex/base/ifthen.sty
Package: ifthen 2022/04/13 v1.1d Standard LaTeX ifthen package (DPC)
)
(/usr/local/texlive/2024/texmf-dist/tex/latex/xkeyval/xkeyval.sty
Package: xkeyval 2022/06/16 v2.9 package option processing (HA)

(/usr/local/texlive/2024/texmf-dist/tex/generic/xkeyval/xkeyval.tex
(/usr/local/texlive/2024/texmf-dist/tex/generic/xkeyval/xkvutils.tex
\XKV@toks=\toks37
\XKV@tempa@toks=\toks38
)
\XKV@depth=\count339
File: xkeyval.tex 2014/12/03 v2.7a key=value parser (HA)
))
(/usr/local/texlive/2024/texmf-dist/tex/latex/pgf/frontendlayer/tikz.sty
(/usr/local/texlive/2024/texmf-dist/tex/latex/pgf/basiclayer/pgf.sty
(/usr/local/texlive/2024/texmf-dist/tex/latex/pgf/utilities/pgfrcs.sty
(/usr/local/texlive/2024/texmf-dist/tex/generic/pgf/utilities/pgfutil-common.te
x
\pgfutil@everybye=\toks39
\pgfutil@tempdima=\dimen284
\pgfutil@tempdimb=\dimen285
)
(/usr/local/texlive/2024/texmf-dist/tex/generic/pgf/utilities/pgfutil-latex.def
\pgfutil@abb=\box108
) (/usr/local/texlive/2024/texmf-dist/tex/generic/pgf/utilities/pgfrcs.code.tex
(/usr/local/texlive/2024/texmf-dist/tex/generic/pgf/pgf.revision.tex)
Package: pgfrcs 2023-01-15 v3.1.10 (3.1.10)
))
Package: pgf 2023-01-15 v3.1.10 (3.1.10)

(/usr/local/texlive/2024/texmf-dist/tex/latex/pgf/basiclayer/pgfcore.sty
(/usr/local/texlive/2024/texmf-dist/tex/latex/pgf/systemlayer/pgfsys.sty
(/usr/local/texlive/2024/texmf-dist/tex/generic/pgf/systemlayer/pgfsys.code.tex
Package: pgfsys 2023-01-15 v3.1.10 (3.1.10)
(/usr/local/texlive/2024/texmf-dist/tex/generic/pgf/utilities/pgfkeys.code.tex
\pgfkeys@pathtoks=\toks40
\pgfkeys@temptoks=\toks41

(/usr/local/texlive/2024/texmf-dist/tex/generic/pgf/utilities/pgfkeyslibraryfil
tered.code.tex
\pgfkeys@tmptoks=\toks42
))
\pgf@x=\dimen286
\pgf@y=\dimen287
\pgf@xa=\dimen288
\pgf@ya=\dimen289
\pgf@xb=\dimen290
\pgf@yb=\dimen291
\pgf@xc=\dimen292
\pgf@yc=\dimen293
\pgf@xd=\dimen294
\pgf@yd=\dimen295
\w@pgf@writea=\write3
\r@pgf@reada=\read2
\c@pgf@counta=\count340
\c@pgf@countb=\count341
\c@pgf@countc=\count342
\c@pgf@countd=\count343
\t@pgf@toka=\toks43
\t@pgf@tokb=\toks44
\t@pgf@tokc=\toks45
\pgf@sys@id@count=\count344

(/usr/local/texlive/2024/texmf-dist/tex/generic/pgf/systemlayer/pgf.cfg
File: pgf.cfg 2023-01-15 v3.1.10 (3.1.10)
)
Driver file for pgf: pgfsys-pdftex.def

(/usr/local/texlive/2024/texmf-dist/tex/generic/pgf/systemlayer/pgfsys-pdftex.d
ef
File: pgfsys-pdftex.def 2023-01-15 v3.1.10 (3.1.10)

(/usr/local/texlive/2024/texmf-dist/tex/generic/pgf/systemlayer/pgfsys-common-p
df.def
File: pgfsys-common-pdf.def 2023-01-15 v3.1.10 (3.1.10)
)))
(/usr/local/texlive/2024/texmf-dist/tex/generic/pgf/systemlayer/pgfsyssoftpath.
code.tex
File: pgfsyssoftpath.code.tex 2023-01-15 v3.1.10 (3.1.10)
\pgfsyssoftpath@smallbuffer@items=\count345
\pgfsyssoftpath@bigbuffer@items=\count346
)
(/usr/local/texlive/2024/texmf-dist/tex/generic/pgf/systemlayer/pgfsysprotocol.
code.tex
File: pgfsysprotocol.code.tex 2023-01-15 v3.1.10 (3.1.10)
))
(/usr/local/texlive/2024/texmf-dist/tex/generic/pgf/basiclayer/pgfcore.code.tex
Package: pgfcore 2023-01-15 v3.1.10 (3.1.10)
(/usr/local/texlive/2024/texmf-dist/tex/generic/pgf/math/pgfmath.code.tex
(/usr/local/texlive/2024/texmf-dist/tex/generic/pgf/math/pgfmathutil.code.tex)
(/usr/local/texlive/2024/texmf-dist/tex/generic/pgf/math/pgfmathparser.code.tex
\pgfmath@dimen=\dimen296
\pgfmath@count=\count347
\pgfmath@box=\box109
\pgfmath@toks=\toks46
\pgfmath@stack@operand=\toks47
\pgfmath@stack@operation=\toks48
)
(/usr/local/texlive/2024/texmf-dist/tex/generic/pgf/math/pgfmathfunctions.code.
tex)
(/usr/local/texlive/2024/texmf-dist/tex/generic/pgf/math/pgfmathfunctions.basic
.code.tex)
(/usr/local/texlive/2024/texmf-dist/tex/generic/pgf/math/pgfmathfunctions.trigo
nometric.code.tex)
(/usr/local/texlive/2024/texmf-dist/tex/generic/pgf/math/pgfmathfunctions.rando
m.code.tex)
(/usr/local/texlive/2024/texmf-dist/tex/generic/pgf/math/pgfmathfunctions.compa
rison.code.tex)
(/usr/local/texlive/2024/texmf-dist/tex/generic/pgf/math/pgfmathfunctions.base.
code.tex)
(/usr/local/texlive/2024/texmf-dist/tex/generic/pgf/math/pgfmathfunctions.round
.code.tex)
(/usr/local/texlive/2024/texmf-dist/tex/generic/pgf/math/pgfmathfunctions.misc.
code.tex)
(/usr/local/texlive/2024/texmf-dist/tex/generic/pgf/math/pgfmathfunctions.integ
erarithmetics.code.tex)
(/usr/local/texlive/2024/texmf-dist/tex/generic/pgf/math/pgfmathcalc.code.tex)
(/usr/local/texlive/2024/texmf-dist/tex/generic/pgf/math/pgfmathfloat.code.tex
\c@pgfmathroundto@lastzeros=\count348
)) (/usr/local/texlive/2024/texmf-dist/tex/generic/pgf/math/pgfint.code.tex)
(/usr/local/texlive/2024/texmf-dist/tex/generic/pgf/basiclayer/pgfcorepoints.co
de.tex
File: pgfcorepoints.code.tex 2023-01-15 v3.1.10 (3.1.10)
\pgf@picminx=\dimen297
\pgf@picmaxx=\dimen298
\pgf@picminy=\dimen299
\pgf@picmaxy=\dimen300
\pgf@pathminx=\dimen301
\pgf@pathmaxx=\dimen302
\pgf@pathminy=\dimen303
\pgf@pathmaxy=\dimen304
\pgf@xx=\dimen305
\pgf@xy=\dimen306
\pgf@yx=\dimen307
\pgf@yy=\dimen308
\pgf@zx=\dimen309
\pgf@zy=\dimen310
)
(/usr/local/texlive/2024/texmf-dist/tex/generic/pgf/basiclayer/pgfcorepathconst
ruct.code.tex
File: pgfcorepathconstruct.code.tex 2023-01-15 v3.1.10 (3.1.10)
\pgf@path@lastx=\dimen311
\pgf@path@lasty=\dimen312
)
(/usr/local/texlive/2024/texmf-dist/tex/generic/pgf/basiclayer/pgfcorepathusage
.code.tex
File: pgfcorepathusage.code.tex 2023-01-15 v3.1.10 (3.1.10)
\pgf@shorten@end@additional=\dimen313
\pgf@shorten@start@additional=\dimen314
)
(/usr/local/texlive/2024/texmf-dist/tex/generic/pgf/basiclayer/pgfcorescopes.co
de.tex
File: pgfcorescopes.code.tex 2023-01-15 v3.1.10 (3.1.10)
\pgfpic=\box110
\pgf@hbox=\box111
\pgf@layerbox@main=\box112
\pgf@picture@serial@count=\count349
)
(/usr/local/texlive/2024/texmf-dist/tex/generic/pgf/basiclayer/pgfcoregraphicst
ate.code.tex
File: pgfcoregraphicstate.code.tex 2023-01-15 v3.1.10 (3.1.10)
\pgflinewidth=\dimen315
)
(/usr/local/texlive/2024/texmf-dist/tex/generic/pgf/basiclayer/pgfcoretransform
ations.code.tex
File: pgfcoretransformations.code.tex 2023-01-15 v3.1.10 (3.1.10)
\pgf@pt@x=\dimen316
\pgf@pt@y=\dimen317
\pgf@pt@temp=\dimen318
)
(/usr/local/texlive/2024/texmf-dist/tex/generic/pgf/basiclayer/pgfcorequick.cod
e.tex
File: pgfcorequick.code.tex 2023-01-15 v3.1.10 (3.1.10)
)
(/usr/local/texlive/2024/texmf-dist/tex/generic/pgf/basiclayer/pgfcoreobjects.c
ode.tex
File: pgfcoreobjects.code.tex 2023-01-15 v3.1.10 (3.1.10)
)
(/usr/local/texlive/2024/texmf-dist/tex/generic/pgf/basiclayer/pgfcorepathproce
ssing.code.tex
File: pgfcorepathprocessing.code.tex 2023-01-15 v3.1.10 (3.1.10)
)
(/usr/local/texlive/2024/texmf-dist/tex/generic/pgf/basiclayer/pgfcorearrows.co
de.tex
File: pgfcorearrows.code.tex 2023-01-15 v3.1.10 (3.1.10)
\pgfarrowsep=\dimen319
)
(/usr/local/texlive/2024/texmf-dist/tex/generic/pgf/basiclayer/pgfcoreshade.cod
e.tex
File: pgfcoreshade.code.tex 2023-01-15 v3.1.10 (3.1.10)
\pgf@max=\dimen320
\pgf@sys@shading@range@num=\count350
\pgf@shadingcount=\count351
)
(/usr/local/texlive/2024/texmf-dist/tex/generic/pgf/basiclayer/pgfcoreimage.cod
e.tex
File: pgfcoreimage.code.tex 2023-01-15 v3.1.10 (3.1.10)
)
(/usr/local/texlive/2024/texmf-dist/tex/generic/pgf/basiclayer/pgfcoreexternal.
code.tex
File: pgfcoreexternal.code.tex 2023-01-15 v3.1.10 (3.1.10)
\pgfexternal@startupbox=\box113
)
(/usr/local/texlive/2024/texmf-dist/tex/generic/pgf/basiclayer/pgfcorelayers.co
de.tex
File: pgfcorelayers.code.tex 2023-01-15 v3.1.10 (3.1.10)
)
(/usr/local/texlive/2024/texmf-dist/tex/generic/pgf/basiclayer/pgfcoretranspare
ncy.code.tex
File: pgfcoretransparency.code.tex 2023-01-15 v3.1.10 (3.1.10)
)
(/usr/local/texlive/2024/texmf-dist/tex/generic/pgf/basiclayer/pgfcorepatterns.
code.tex
File: pgfcorepatterns.code.tex 2023-01-15 v3.1.10 (3.1.10)
)
(/usr/local/texlive/2024/texmf-dist/tex/generic/pgf/basiclayer/pgfcorerdf.code.
tex
File: pgfcorerdf.code.tex 2023-01-15 v3.1.10 (3.1.10)
)))
(/usr/local/texlive/2024/texmf-dist/tex/generic/pgf/modules/pgfmoduleshapes.cod
e.tex
File: pgfmoduleshapes.code.tex 2023-01-15 v3.1.10 (3.1.10)
\pgfnodeparttextbox=\box114
)
(/usr/local/texlive/2024/texmf-dist/tex/generic/pgf/modules/pgfmoduleplot.code.
tex
File: pgfmoduleplot.code.tex 2023-01-15 v3.1.10 (3.1.10)
)
(/usr/local/texlive/2024/texmf-dist/tex/latex/pgf/compatibility/pgfcomp-version
-0-65.sty
Package: pgfcomp-version-0-65 2023-01-15 v3.1.10 (3.1.10)
\pgf@nodesepstart=\dimen321
\pgf@nodesepend=\dimen322
)
(/usr/local/texlive/2024/texmf-dist/tex/latex/pgf/compatibility/pgfcomp-version
-1-18.sty
Package: pgfcomp-version-1-18 2023-01-15 v3.1.10 (3.1.10)
))
(/usr/local/texlive/2024/texmf-dist/tex/latex/pgf/utilities/pgffor.sty
(/usr/local/texlive/2024/texmf-dist/tex/latex/pgf/utilities/pgfkeys.sty
(/usr/local/texlive/2024/texmf-dist/tex/generic/pgf/utilities/pgfkeys.code.tex)
) (/usr/local/texlive/2024/texmf-dist/tex/latex/pgf/math/pgfmath.sty
(/usr/local/texlive/2024/texmf-dist/tex/generic/pgf/math/pgfmath.code.tex))
(/usr/local/texlive/2024/texmf-dist/tex/generic/pgf/utilities/pgffor.code.tex
Package: pgffor 2023-01-15 v3.1.10 (3.1.10)
\pgffor@iter=\dimen323
\pgffor@skip=\dimen324
\pgffor@stack=\toks49
\pgffor@toks=\toks50
))
(/usr/local/texlive/2024/texmf-dist/tex/generic/pgf/frontendlayer/tikz/tikz.cod
e.tex
Package: tikz 2023-01-15 v3.1.10 (3.1.10)

(/usr/local/texlive/2024/texmf-dist/tex/generic/pgf/libraries/pgflibraryplothan
dlers.code.tex
File: pgflibraryplothandlers.code.tex 2023-01-15 v3.1.10 (3.1.10)
\pgf@plot@mark@count=\count352
\pgfplotmarksize=\dimen325
)
\tikz@lastx=\dimen326
\tikz@lasty=\dimen327
\tikz@lastxsaved=\dimen328
\tikz@lastysaved=\dimen329
\tikz@lastmovetox=\dimen330
\tikz@lastmovetoy=\dimen331
\tikzleveldistance=\dimen332
\tikzsiblingdistance=\dimen333
\tikz@figbox=\box115
\tikz@figbox@bg=\box116
\tikz@tempbox=\box117
\tikz@tempbox@bg=\box118
\tikztreelevel=\count353
\tikznumberofchildren=\count354
\tikznumberofcurrentchild=\count355
\tikz@fig@count=\count356

(/usr/local/texlive/2024/texmf-dist/tex/generic/pgf/modules/pgfmodulematrix.cod
e.tex
File: pgfmodulematrix.code.tex 2023-01-15 v3.1.10 (3.1.10)
\pgfmatrixcurrentrow=\count357
\pgfmatrixcurrentcolumn=\count358
\pgf@matrix@numberofcolumns=\count359
)
\tikz@expandcount=\count360

(/usr/local/texlive/2024/texmf-dist/tex/generic/pgf/frontendlayer/tikz/librarie
s/tikzlibrarytopaths.code.tex
File: tikzlibrarytopaths.code.tex 2023-01-15 v3.1.10 (3.1.10)
)))
(/usr/local/texlive/2024/texmf-dist/tex/generic/pgf/frontendlayer/tikz/librarie
s/tikzlibrarypositioning.code.tex
File: tikzlibrarypositioning.code.tex 2023-01-15 v3.1.10 (3.1.10)
)
\c@@todonotes@numberoftodonotes=\count361
)
(/usr/local/texlive/2024/texmf-dist/tex/latex/makecell/makecell.sty
Package: makecell 2009/08/03 V0.1e Managing of Tab Column Heads and Cells
\rotheadsize=\dimen334
\c@nlinenum=\count362
\TeXr@lab=\toks51
)
(/usr/local/texlive/2024/texmf-dist/tex/latex/lineno/lineno.sty
Package: lineno 2023/05/20 line numbers on paragraphs v5.3
\linenopenalty=\count363
\output=\toks52
\linenoprevgraf=\count364
\linenumbersep=\dimen335
\linenumberwidth=\dimen336
\c@linenumber=\count365
\c@pagewiselinenumber=\count366
\c@LN@truepage=\count367
\c@internallinenumber=\count368
\c@internallinenumbers=\count369
\quotelinenumbersep=\dimen337
\bframerule=\dimen338
\bframesep=\dimen339
\bframebox=\box119
\linenoamsmath@ams@eqpen=\count370
LaTeX Info: Redefining \\ on input line 3180.
)
(/usr/local/texlive/2024/texmf-dist/tex/latex/l3backend/l3backend-pdftex.def
File: l3backend-pdftex.def 2024-02-20 L3 backend support: PDF output (pdfTeX)
\l__color_backend_stack_int=\count371
\l__pdf_internal_box=\box120
)
(./main.aux)
\openout1 = `main.aux'.

LaTeX Font Info:    Checking defaults for OML/cmm/m/it on input line 64.
LaTeX Font Info:    ... okay on input line 64.
LaTeX Font Info:    Checking defaults for OMS/cmsy/m/n on input line 64.
LaTeX Font Info:    ... okay on input line 64.
LaTeX Font Info:    Checking defaults for OT1/cmr/m/n on input line 64.
LaTeX Font Info:    ... okay on input line 64.
LaTeX Font Info:    Checking defaults for T1/cmr/m/n on input line 64.
LaTeX Font Info:    ... okay on input line 64.
LaTeX Font Info:    Checking defaults for TS1/cmr/m/n on input line 64.
LaTeX Font Info:    ... okay on input line 64.
LaTeX Font Info:    Checking defaults for OMX/cmex/m/n on input line 64.
LaTeX Font Info:    ... okay on input line 64.
LaTeX Font Info:    Checking defaults for U/cmr/m/n on input line 64.
LaTeX Font Info:    ... okay on input line 64.
LaTeX Font Info:    Checking defaults for PD1/pdf/m/n on input line 64.
LaTeX Font Info:    ... okay on input line 64.
LaTeX Font Info:    Checking defaults for PU/pdf/m/n on input line 64.
LaTeX Font Info:    ... okay on input line 64.

(/usr/local/texlive/2024/texmf-dist/tex/context/base/mkii/supp-pdf.mkii
[Loading MPS to PDF converter (version 2006.09.02).]
\scratchcounter=\count372
\scratchdimen=\dimen340
\scratchbox=\box121
\nofMPsegments=\count373
\nofMParguments=\count374
\everyMPshowfont=\toks53
\MPscratchCnt=\count375
\MPscratchDim=\dimen341
\MPnumerator=\count376
\makeMPintoPDFobject=\count377
\everyMPtoPDFconversion=\toks54
) (/usr/local/texlive/2024/texmf-dist/tex/latex/epstopdf-pkg/epstopdf-base.sty
Package: epstopdf-base 2020-01-24 v2.11 Base part for package epstopdf
Package epstopdf-base Info: Redefining graphics rule for `.eps' on input line 4
85.

(/usr/local/texlive/2024/texmf-dist/tex/latex/latexconfig/epstopdf-sys.cfg
File: epstopdf-sys.cfg 2010/07/13 v1.3 Configuration of (r)epstopdf for TeX Liv
e
))
Package caption Info: Begin \AtBeginDocument code.
Package caption Info: float package is loaded.
Package caption Info: hyperref package is loaded.
Package caption Info: End \AtBeginDocument code.
Package hyperref Info: Link coloring ON on input line 64.

(./main.out) (./main.out)
\@outlinefile=\write4
\openout4 = `main.out'.


*geometry* driver: auto-detecting
*geometry* detected driver: pdftex
*geometry* verbose mode - [ preamble ] result:
* driver: pdftex
* paper: a4paper
* layout: <same size as paper>
* layoutoffset:(h,v)=(0.0pt,0.0pt)
* modes: twoside 
* h-part:(L,W,R)=(85.35826pt, 426.79135pt, 85.35826pt)
* v-part:(T,H,B)=(71.13188pt, 702.78308pt, 71.13188pt)
* \paperwidth=597.50787pt
* \paperheight=845.04684pt
* \textwidth=426.79135pt
* \textheight=702.78308pt
* \oddsidemargin=13.08827pt
* \evensidemargin=13.08827pt
* \topmargin=-29.1381pt
* \headheight=12.0pt
* \headsep=16.0pt
* \topskip=10.0pt
* \footskip=30.0pt
* \marginparwidth=90.0pt
* \marginparsep=11.0pt
* \columnsep=10.0pt
* \skip\footins=9.0pt plus 4.0pt minus 2.0pt
* \hoffset=0.0pt
* \voffset=0.0pt
* \mag=1000
* \@twocolumnfalse
* \@twosidetrue
* \@mparswitchtrue
* \@reversemarginfalse
* (1in=72.27pt=25.4mm, 1cm=28.453pt)

LaTeX Font Info:    Trying to load font information for U+msa on input line 69.

(/usr/local/texlive/2024/texmf-dist/tex/latex/amsfonts/umsa.fd
File: umsa.fd 2013/01/14 v3.01 AMS symbols A
)
LaTeX Font Info:    Trying to load font information for U+msb on input line 69.


(/usr/local/texlive/2024/texmf-dist/tex/latex/amsfonts/umsb.fd
File: umsb.fd 2013/01/14 v3.01 AMS symbols B
)
<figs/orcid.pdf, id=16, 256.96pt x 256.96pt>
 [1

{/usr/local/texlive/2024/texmf-var/fonts/map/pdftex/updmap/pdftex.map}{/usr/loc
al/texlive/2024/texmf-dist/fonts/enc/dvips/cm-super/cm-super-ts1.enc}]
Underfull \vbox (badness 10000) has occurred while \output is active []

 [2]
[3] [4]
<figs/plot/exp.pdf, id=232, 310.15875pt x 230.8625pt>
<figs/plot/logistic.pdf, id=233, 310.15875pt x 230.8625pt>
<figs/plot/Gompertz.pdf, id=234, 310.15875pt x 230.8625pt>
 [5] [6] [7] [8] [9]
<figs/HCV.png, id=348, 620.19705pt x 393.99194pt>

Underfull \vbox (badness 10000) has occurred while \output is active []

 [10]
<figs/L86.png, id=362, 612.48825pt x 393.99194pt>

Underfull \vbox (badness 10000) has occurred while \output is active []

 [11]
[12] (./main.bbl [13] [14

] [15] [16]) [17]
Overfull \hbox (3.5578pt too wide) in paragraph at lines 793--816
 [][] 
 []

[18

] [19] (./main.aux)
 ***********
LaTeX2e <2023-11-01> patch level 1
L3 programming layer <2024-02-20>
 ***********
Package rerunfilecheck Info: File `main.out' has not changed.
(rerunfilecheck)             Checksum: 2E67B2B70625AD4D24490B32A7FAF504;585.
 ) 
Here is how much of TeX's memory you used:
 27416 strings out of 474116
 510980 string characters out of 5743683
 1992187 words of memory out of 5000000
 49205 multiletter control sequences out of 15000+600000
 567290 words of font info for 71 fonts, out of 8000000 for 9000
 1141 hyphenation exceptions out of 8191
 99i,13n,101p,1743b,700s stack positions out of 10000i,1000n,20000p,200000b,200000s
</usr/local/texlive/2024/texmf-dist/fonts/type1/public/amsfonts/cm/cmbx10.pfb
></usr/local/texlive/2024/texmf-dist/fonts/type1/public/amsfonts/cm/cmbx12.pfb>
</usr/local/texlive/2024/texmf-dist/fonts/type1/public/amsfonts/cm/cmbx7.pfb></
usr/local/texlive/2024/texmf-dist/fonts/type1/public/amsfonts/cm/cmbx9.pfb></us
r/local/texlive/2024/texmf-dist/fonts/type1/public/amsfonts/cm/cmex10.pfb></usr
/local/texlive/2024/texmf-dist/fonts/type1/public/amsfonts/cm/cmmi10.pfb></usr/
local/texlive/2024/texmf-dist/fonts/type1/public/amsfonts/cm/cmmi5.pfb></usr/lo
cal/texlive/2024/texmf-dist/fonts/type1/public/amsfonts/cm/cmmi7.pfb></usr/loca
l/texlive/2024/texmf-dist/fonts/type1/public/amsfonts/cm/cmmi9.pfb></usr/local/
texlive/2024/texmf-dist/fonts/type1/public/amsfonts/cm/cmr10.pfb></usr/local/te
xlive/2024/texmf-dist/fonts/type1/public/amsfonts/cm/cmr5.pfb></usr/local/texli
ve/2024/texmf-dist/fonts/type1/public/amsfonts/cm/cmr6.pfb></usr/local/texlive/
2024/texmf-dist/fonts/type1/public/amsfonts/cm/cmr7.pfb></usr/local/texlive/202
4/texmf-dist/fonts/type1/public/amsfonts/cm/cmr9.pfb></usr/local/texlive/2024/t
exmf-dist/fonts/type1/public/amsfonts/cm/cmss8.pfb></usr/local/texlive/2024/tex
mf-dist/fonts/type1/public/amsfonts/cm/cmsy10.pfb></usr/local/texlive/2024/texm
f-dist/fonts/type1/public/amsfonts/cm/cmsy5.pfb></usr/local/texlive/2024/texmf-
dist/fonts/type1/public/amsfonts/cm/cmsy6.pfb></usr/local/texlive/2024/texmf-di
st/fonts/type1/public/amsfonts/cm/cmsy7.pfb></usr/local/texlive/2024/texmf-dist
/fonts/type1/public/amsfonts/cm/cmsy9.pfb></usr/local/texlive/2024/texmf-dist/f
onts/type1/public/amsfonts/cm/cmti10.pfb></usr/local/texlive/2024/texmf-dist/fo
nts/type1/public/amsfonts/cm/cmti9.pfb></usr/local/texlive/2024/texmf-dist/font
s/type1/public/amsfonts/cm/cmtt10.pfb></usr/local/texlive/2024/texmf-dist/fonts
/type1/public/amsfonts/cm/cmtt9.pfb></usr/local/texlive/2024/texmf-dist/fonts/t
ype1/public/amsfonts/symbols/msam7.pfb></usr/local/texlive/2024/texmf-dist/font
s/type1/public/cm-super/sfrm0900.pfb>
Output written on main.pdf (19 pages, 408317 bytes).
PDF statistics:
 607 PDF objects out of 1000 (max. 8388607)
 520 compressed objects within 6 object streams
 129 named destinations out of 1000 (max. 500000)
 59 words of extra memory for PDF output out of 10000 (max. 10000000)
