# Supplementary material for: Bayesian Model Averaging of Parametric Coalescent Models for Phylodynamic Inference
Source: Mol Biol Evol. 2025 Nov 21;42(12):msaf297. doi: 10.1093/molbev/msaf297 (PMC12704328; doi:10.1093/molbev/msaf297)
Supplement: msaf297_Supplementary_Data [file msaf297_supplementary_data.zip › main/main/main.out]

\BOOKMARK [0][]{chapter.1}{\376\377\000B\000a\000y\000e\000s\000i\000a\000n\000\040\000m\000o\000d\000e\000l\000-\000a\000v\000e\000r\000a\000g\000i\000n\000g\000\040\000o\000f\000\040\000p\000a\000r\000a\000m\000e\000t\000r\000i\000c\000\040\000c\000o\000a\000l\000e\000s\000c\000e\000n\000t\000\040\000m\000o\000d\000e\000l\000s\000\040\000f\000o\000r\000\040\000p\000h\000y\000l\000o\000d\000y\000n\000a\000m\000i\000c\000\040\000i\000n\000f\000e\000r\000e\000n\000c\000e}{}% 1
\BOOKMARK [1][]{References.1}{\376\377\000R\000e\000f\000e\000r\000e\000n\000c\000e\000s}{chapter.1}% 2
