# Supplementary material for: Bayesian Model Averaging of Parametric Coalescent Models for Phylodynamic Inference
Source: Mol Biol Evol. 2025 Nov 21;42(12):msaf297. doi: 10.1093/molbev/msaf297 (PMC12704328; doi:10.1093/molbev/msaf297)
Supplement: msaf297_Supplementary_Data [file msaf297_supplementary_data.zip › main/main/ref.bib]

%% This BibTeX bibliography file was created using BibDesk.
%% https://bibdesk.sourceforge.io/

%% Created for adru001 at 2025-01-29 09:57:30 +1300 


%% Saved with string encoding Unicode (UTF-8) 


@article{drummond2023linguaphylo,
	abstract = {Phylogenetic models have become increasingly complex, and phylogenetic data sets have expanded in both size and richness. However, current inference tools lack a model specification language that can concisely describe a complete phylogenetic analysis while remaining independent of implementation details. We introduce a new lightweight and concise model specification language, 'LPhy', which is designed to be both human and machine-readable. A graphical user interface accompanies 'LPhy', allowing users to build models, simulate data, and create natural language narratives describing the models. These narratives can serve as the foundation for manuscript method sections. Additionally, we present a command-line interface for converting LPhy-specified models into analysis specification files (in XML format) compatible with the BEAST2 software platform. Collectively, these tools aim to enhance the clarity of descriptions and reporting of probabilistic models in phylogenetic studies, ultimately promoting reproducibility of results.},
	author = {Drummond, Alexei J and Chen, Kylie and Mendes, F{\'a}bio K and Xie, Dong},
	date-added = {2025-01-29 09:49:32 +1300},
	date-modified = {2025-01-29 09:49:50 +1300},
	doi = {10.1371/journal.pcbi.1011226},
	journal = {PLoS Comput Biol},
	journal-full = {PLoS computational biology},
	mesh = {Humans; Phylogeny; Reproducibility of Results; Software; Language; Models, Statistical; User-Computer Interface},
	month = {Jul},
	number = {7},
	pages = {e1011226},
	pmc = {PMC10381047},
	pmid = {37463154},
	pst = {epublish},
	title = {LinguaPhylo: A probabilistic model specification language for reproducible phylogenetic analyses},
	volume = {19},
	year = {2023},
	bdsk-url-1 = {https://doi.org/10.1371/journal.pcbi.1011226}}

@inproceedings{geyer1991mcmc,
	author = {Geyer, Charles J.},
	booktitle = {Computing Science and Statistics: Proceedings of the 23rd Symposium on the Interface},
	date-added = {2025-01-29 09:37:30 +1300},
	date-modified = {2025-01-29 09:37:30 +1300},
	editor = {Keramidas, E. M.},
	pages = {156--163},
	publisher = {Interface Foundation of North America},
	title = {Markov Chain {Monte Carlo} Maximum Likelihood},
	year = {1991}}

@article{gilks1996strategies,
	author = {Gilks, Walter R and Roberts, Gareth O},
	date-added = {2025-01-29 09:32:21 +1300},
	date-modified = {2025-01-29 09:32:21 +1300},
	journal = {Markov chain Monte Carlo in practice},
	pages = {89--114},
	title = {Strategies for improving MCMC},
	volume = {6},
	year = {1996}}

@article{kass1995bayes,
	author = {Kass, Robert E and Raftery, Adrian E},
	date-added = {2025-01-28 12:26:24 +1300},
	date-modified = {2025-01-28 12:26:24 +1300},
	journal = {Journal of the american statistical association},
	number = {430},
	pages = {773--795},
	publisher = {Taylor \& Francis},
	title = {Bayes factors},
	volume = {90},
	year = {1995}}

@book{wakeley2009,
	abstract = {"An introduction to coalescent theory, which provides the foundation for molecular population genetics and genomics. Coalescent theory is the conceptual framework for studies of DNA sequence variation within species, and is the source of essential tools for making inferences about mutation, recombination, population structure and natural selection from DNA sequence data"--Provided by publisher},
	address = {Greenwood Village, Colo.},
	annote = {LDR    01651cam  22003137a 4500
001    15252621
005    20161012160414.0
008    080408s2009    coua     b    001 0 eng  
906    $a7$bcbc$corignew$d1$eecip$f20$gy-gencatlg
925 0  $aacquire$b1 shelf copy$xpolicy default
925 1  $aacquire$b2 shelf copies$xpolicy default
955    $ajb08 2008-04-08$ijb08 2008-04-08$ejb08 2008-04-08 to Dewey$aaa07 2008-04-09$fjx14 2008-08-07 Z-CipVer$gjx14 2008-08-07 to BCCD$trc09 2010-03-17 c. 2 added
010    $a  2008016081
020    $a0780974707754 (pbk.)
020    $a0974707759 (pbk.)
035    $a(OCoLC)ocn222250855
035    $a(OCoLC)222250855
040    $aDLC$cDLC$dYDX$dBAKER$dBTCTA$dCDX$dYDXCP$dIXA$dDLC
042    $alcac
050 00 $aQH438.4.M3$bW35 2009
082 00 $a576.5/8015118$222
100 1  $aWakeley, John.
245 10 $aCoalescent theory :$ban introduction /$cJohn Wakeley.
260    $aGreenwood Village, Colo. :$bRoberts & Co. Publishers,$cc2009.
300    $axii, 326 p. :$bill. ;$c24 cm.
504    $aIncludes bibliographical references (p. 293-316) and indexes.
520    $a"An introduction to coalescent theory, which provides the foundation for molecular population genetics and genomics. Coalescent theory is the conceptual framework for studies of DNA sequence variation within species, and is the source of essential tools for making inferences about mutation, recombination, population structure and natural selection from DNA sequence data"--Provided by publisher.
650  0 $aGenetics$xMathematical models.
856 41 $3Table of contents only$uhttp://www.loc.gov/catdir/toc/fy0805/2008016081.html
},
	author = {Wakeley, John},
	call-number = {QH438.4.M3},
	date-added = {2025-01-28 12:14:12 +1300},
	date-modified = {2025-01-28 12:16:05 +1300},
	dewey-call-number = {576.5/8015118},
	genre = {Genetics},
	isbn = {0780974707754 (pbk.)},
	library-id = {2008016081},
	publisher = {Roberts \& Co. Publishers},
	title = {Coalescent theory: an introduction},
	url = {http://www.loc.gov/catdir/toc/fy0805/2008016081.html},
	year = {2009},
	bdsk-url-1 = {http://www.loc.gov/catdir/toc/fy0805/2008016081.html}}

@article{bouckaert2019,
	abstract = {Elaboration of Bayesian phylogenetic inference methods has continued at pace in recent years with major new advances in nearly all aspects of the joint modelling of evolutionary data. It is increasingly appreciated that some evolutionary questions can only be adequately answered by combining evidence from multiple independent sources of data, including genome sequences, sampling dates, phenotypic data, radiocarbon dates, fossil occurrences, and biogeographic range information among others. Including all relevant data into a single joint model is very challenging both conceptually and computationally. Advanced computational software packages that allow robust development of compatible (sub-)models which can be composed into a full model hierarchy have played a key role in these developments. Developing such software frameworks is increasingly a major scientific activity in its own right, and comes with specific challenges, from practical software design, development and engineering challenges to statistical and conceptual modelling challenges. BEAST 2 is one such computational software platform, and was first announced over 4 years ago. Here we describe a series of major new developments in the BEAST 2 core platform and model hierarchy that have occurred since the first release of the software, culminating in the recent 2.5 release.},
	author = {Bouckaert, Remco and Vaughan, Timothy G and Barido-Sottani, Jo{\"e}lle and Duch{\^e}ne, Sebasti{\'a}n and Fourment, Mathieu and Gavryushkina, Alexandra and Heled, Joseph and Jones, Graham and K{\"u}hnert, Denise and De Maio, Nicola and Matschiner, Michael and Mendes, F{\'a}bio K and M{\"u}ller, Nicola F and Ogilvie, Huw A and du Plessis, Louis and Popinga, Alex and Rambaut, Andrew and Rasmussen, David and Siveroni, Igor and Suchard, Marc A and Wu, Chieh-Hsi and Xie, Dong and Zhang, Chi and Stadler, Tanja and Drummond, Alexei J},
	date-added = {2025-01-28 12:08:05 +1300},
	date-modified = {2025-01-28 12:08:23 +1300},
	doi = {10.1371/journal.pcbi.1006650},
	journal = {PLoS Comput Biol},
	journal-full = {PLoS computational biology},
	mesh = {Animals; Bayes Theorem; Biological Evolution; Computational Biology; Computer Simulation; Evolution, Molecular; Humans; Markov Chains; Models, Genetic; Monte Carlo Method; Phylogeny; Software},
	month = {Apr},
	number = {4},
	pages = {e1006650},
	pmc = {PMC6472827},
	pmid = {30958812},
	pst = {epublish},
	title = {BEAST 2.5: An advanced software platform for Bayesian evolutionary analysis},
	volume = {15},
	year = {2019},
	bdsk-url-1 = {https://doi.org/10.1371/journal.pcbi.1006650}}

@book{mayr1942,
	address = {New York},
	annote = {LDR    01042cam  22002771  4500
001    5985510
005    20181211155404.0
008    731221s1942    nyuab    b    100 0 eng  
906    $a7$bcbc$coclcrpl$du$encip$f19$gy-gencatlg
010    $a   43001098 
035    $9(DLC)   43001098
035    $a(OCoLC)766053
040    $aDLC$cOWoC$dOClW-H$dOCoLC$dDLC
050 00 $aQL351$b.M3
082    $a590.12
100 1  $aMayr, Ernst,$d1904-2005.
245 10 $aSystematics and the origin of species from the viewpoint of a zoologist,$cby Ernst Mayr ...
260    $aNew York,$bColumbia University Press,$c1942.
300    $axiv, 334 p. incl. illus. (incl. maps) tables, diagrs.$c24 cm.
440  0 $aColumbia biological series ...$vNo. XIII
500    $a"Based on the Jesup lectures delivered at Columbia University in March, 1941."--Pref.
504    $a"Literature": p. [299]-314.
650  0 $aAnimals$vClassification.
650  0 $aSpecies, Origin of.
985    $eOCLC REPLACEMENT
991    $bc-GenColl$hQL351$i.M3$p00054341362$tCopy 1$wOCLCREP
},
	author = {Mayr, Ernst},
	call-number = {QL351},
	date-added = {2025-01-28 11:51:56 +1300},
	date-modified = {2025-01-28 11:52:10 +1300},
	dewey-call-number = {590.12},
	genre = {Animals},
	library-id = {43001098},
	publisher = {Columbia University Press},
	title = {Systematics and the origin of species from the viewpoint of a zoologist},
	volume = {No. XIII},
	year = {1942}}

@book{fisher1930,
	address = {Oxford},
	annote = {LDR    00654cam  2200193u  4500
001    8280053
005    20110208080331.0
008    830103s1930    enka          000 0 eng  
906    $a0$bcbc$cpremunv$du$encip$f19$gy-gencatlg
010    $a   30029177 
035    $9(DLC)   30029177
040    $aDLC$cCarP$dDLC
050 00 $aQH366$b.F5
100 1  $aFisher, Ronald Aylmer,$d1890- [from old catalog]
245 14 $aThe genetical theory of natural selection,
260    $aOxford,$bThe Clarendon press,$c1930.
300    $axiv, 272 p.$bii col. pl. (incl. front.) diagrs.$c25 cm.
650  0 $aNatural selection.
991    $bc-GenColl$hQH366$i.F5$p00050954055$tCopy 1$wPREM
},
	author = {Fisher, Ronald Aylmer},
	call-number = {QH366},
	date-added = {2025-01-28 11:49:57 +1300},
	date-modified = {2025-01-28 11:50:13 +1300},
	genre = {Natural selection},
	library-id = {30029177},
	publisher = {The Clarendon press},
	title = {The genetical theory of natural selection},
	year = {1930}}

@article{stadler2013recovering,
	author = {Stadler, Tanja},
	journal = {Journal of Evolutionary Biology},
	number = {6},
	pages = {1203--1219},
	publisher = {Blackwell Publishing Ltd Oxford, UK},
	title = {Recovering speciation and extinction dynamics based on phylogenies},
	volume = {26},
	year = {2013}}

@article{pyron2013phylogenetic,
	author = {Pyron, R Alexander and Burbrink, Frank T},
	journal = {Trends in ecology \& evolution},
	number = {12},
	pages = {729--736},
	publisher = {Elsevier},
	title = {Phylogenetic estimates of speciation and extinction rates for testing ecological and evolutionary hypotheses},
	volume = {28},
	year = {2013}}

@book{harvey1991comparative,
	author = {Harvey, Paul H and Pagel, Mark D},
	publisher = {Oxford university press},
	title = {The comparative method in evolutionary biology},
	year = {1991}}

@article{pybus2001epidemic,
	author = {Pybus, Oliver G and Charleston, Michael A and Gupta, Sunetra and Rambaut, Andrew and Holmes, Edward C and Harvey, Paul H},
	journal = {Science},
	number = {5525},
	pages = {2323--2325},
	publisher = {American Association for the Advancement of Science},
	title = {The epidemic behavior of the hepatitis {C} virus},
	volume = {292},
	year = {2001}}

@article{faria2014early,
	author = {Faria, Nuno R and Rambaut, Andrew and Suchard, Marc A and Baele, Guy and Bedford, Trevor and Ward, Melissa J and Tatem, Andrew J and Sousa, Jo{\~a}o D and Arinaminpathy, Nimalan and P{\'e}pin, Jacques and others},
	journal = {Science},
	number = {6205},
	pages = {56--61},
	publisher = {American Association for the Advancement of Science},
	title = {The early spread and epidemic ignition of {HIV-1} in human populations},
	volume = {346},
	year = {2014}}

@article{leung2017single,
	author = {Leung, Marco L and Davis, Alexander and Gao, Ruli and Casasent, Anna and Wang, Yong and Sei, Emi and Vilar, Eduardo and Maru, Dipen and Kopetz, Scott and Navin, Nicholas E},
	journal = {Genome Research},
	number = {8},
	pages = {1287--1299},
	publisher = {Cold Spring Harbor Lab},
	title = {Single-cell DNA sequencing reveals a late-dissemination model in metastatic colorectal cancer},
	volume = {27},
	year = {2017}}

@article{williams2022life,
	author = {Williams, Nicholas and Lee, Joe and Mitchell, Emily and Moore, Luiza and Baxter, E Joanna and Hewinson, James and Dawson, Kevin J and Menzies, Andrew and Godfrey, Anna L and Green, Anthony R and others},
	journal = {Nature},
	number = {7895},
	pages = {162--168},
	publisher = {Nature Publishing Group UK London},
	title = {Life histories of myeloproliferative neoplasms inferred from phylogenies},
	volume = {602},
	year = {2022}}

@article{lee2018population,
	author = {Lee-Six, Henry and {\O}bro, Nina Friesgaard and Shepherd, Mairi S and Grossmann, Sebastian and Dawson, Kevin and Belmonte, Miriam and Osborne, Robert J and Huntly, Brian JP and Martincorena, Inigo and Anderson, Elizabeth and others},
	journal = {Nature},
	number = {7724},
	pages = {473--478},
	publisher = {Nature Publishing Group UK London},
	title = {Population dynamics of normal human blood inferred from somatic mutations},
	volume = {561},
	year = {2018}}

@article{nowak2003linear,
	author = {Nowak, Martin A and Michor, Franziska and Iwasa, Yoh},
	journal = {Proceedings of the national academy of sciences},
	number = {25},
	pages = {14966--14969},
	publisher = {National Acad Sciences},
	title = {The linear process of somatic evolution},
	volume = {100},
	year = {2003}}

@article{pedro2020papuan,
	author = {Pedro, Nicole and Brucato, Nicolas and Fernandes, Veronica and Andr{\'e}, Mathilde and Saag, Lauri and Pomat, William and Besse, C{\'e}line and Boland, Anne and Deleuze, Jean-Fran{\c{c}}ois and Clarkson, Chris and others},
	journal = {Journal of human genetics},
	number = {10},
	pages = {875--887},
	publisher = {Springer Singapore Singapore},
	title = {Papuan mitochondrial genomes and the settlement of Sahul},
	volume = {65},
	year = {2020}}

@article{kuhnert2011phylogenetic,
	author = {K{\"u}hnert, Denise and Wu, Chieh-Hsi and Drummond, Alexei J},
	journal = {Infection, genetics and evolution},
	number = {8},
	pages = {1825--1841},
	publisher = {Elsevier},
	title = {Phylogenetic and epidemic modeling of rapidly evolving infectious diseases},
	volume = {11},
	year = {2011}}

@article{stadler2012estimating,
	author = {Stadler, Tanja and Kouyos, Roger and von Wyl, Viktor and Yerly, Sabine and B{\"o}ni, J{\"u}rg and B{\"u}rgisser, Philippe and Klimkait, Thomas and Joos, Beda and Rieder, Philip and Xie, Dong and others},
	journal = {Molecular biology and evolution},
	number = {1},
	pages = {347--357},
	publisher = {Oxford University Press},
	title = {Estimating the basic reproductive number from viral sequence data},
	volume = {29},
	year = {2012}}

@article{stadler2013birth,
	author = {Stadler, Tanja and K{\"u}hnert, Denise and Bonhoeffer, Sebastian and Drummond, Alexei J},
	journal = {Proceedings of the National Academy of Sciences},
	number = {1},
	pages = {228--233},
	publisher = {National Acad Sciences},
	title = {Birth--death skyline plot reveals temporal changes of epidemic spread in HIV and hepatitis C virus (HCV)},
	volume = {110},
	year = {2013}}

@article{kuhnert2014simultaneous,
	author = {K{\"u}hnert, Denise and Stadler, Tanja and Vaughan, Timothy G and Drummond, Alexei J},
	journal = {Journal of the Royal Society Interface},
	number = {94},
	pages = {20131106},
	publisher = {The Royal Society},
	title = {Simultaneous reconstruction of evolutionary history and epidemiological dynamics from viral sequences with the birth--death SIR model},
	volume = {11},
	year = {2014}}

@article{gavryushkina2014bayesian,
	author = {Gavryushkina, Alexandra and Welch, David and Stadler, Tanja and Drummond, Alexei J},
	journal = {PLoS computational biology},
	number = {12},
	pages = {e1003919},
	publisher = {Public Library of Science San Francisco, USA},
	title = {Bayesian inference of sampled ancestor trees for epidemiology and fossil calibration},
	volume = {10},
	year = {2014}}

@article{kingman1982coalescent,
	author = {Kingman, John Frank Charles},
	journal = {Stochastic processes and their applications},
	number = {3},
	pages = {235--248},
	publisher = {Elsevier},
	title = {The coalescent},
	volume = {13},
	year = {1982}}

@article{griffiths1994ancestral,
	author = {Griffiths, Robert C and Tavar{\'e}, Simon},
	journal = {Statistical science},
	pages = {307--319},
	publisher = {JSTOR},
	title = {Ancestral inference in population genetics},
	year = {1994}}

@article{rasmussen2011inference,
	author = {Rasmussen, David A and Ratmann, Oliver and Koelle, Katia},
	journal = {PLoS computational biology},
	number = {8},
	pages = {e1002136},
	publisher = {Public Library of Science San Francisco, USA},
	title = {Inference for nonlinear epidemiological models using genealogies and time series},
	volume = {7},
	year = {2011}}

@article{griffiths1980lines,
	author = {Griffiths, Robert C},
	journal = {Theoretical population biology},
	number = {1},
	pages = {37--50},
	publisher = {Elsevier},
	title = {Lines of descent in the diffusion approximation of neutral Wright-Fisher models},
	volume = {17},
	year = {1980}}

@article{nordborg2001handbook,
	author = {Nordborg, M and Balding, DJ and Bishop, M and Cannings, C},
	journal = {John Wiley \& Sons, Chichester, UK},
	pages = {179--212},
	title = {Handbook of statistical genetics},
	year = {2001}}

@article{hudson1990gene,
	author = {Hudson, Richard R},
	date-modified = {2025-01-29 08:56:05 +1300},
	journal = {Oxford surveys in evolutionary biology},
	number = {1},
	pages = {44},
	title = {Gene genealogies and the coalescent process},
	volume = {7},
	year = {1990}}

@article{griffiths1994sampling,
	author = {Griffiths, Robert C and Tavare, Simon},
	journal = {Philosophical Transactions of the Royal Society of London. Series B: Biological Sciences},
	number = {1310},
	pages = {403--410},
	publisher = {The Royal Society London},
	title = {Sampling theory for neutral alleles in a varying environment},
	volume = {344},
	year = {1994}}

@article{donnelly1995coalescents,
	author = {Donnelly, Peter and Tavare, Simon},
	journal = {Annual review of genetics},
	number = {1},
	pages = {401--421},
	publisher = {Citeseer},
	title = {Coalescents and genealogical structure under neutrality},
	volume = {29},
	year = {1995}}

@article{rodrigo1999coalescent,
	author = {Rodrigo, Allen G and Felsenstein, Joseph},
	journal = {The evolution of HIV},
	pages = {233--272},
	publisher = {Johns Hopkins University Press Baltimore},
	title = {Coalescent approaches to HIV population genetics},
	year = {1999}}

@article{pybus2002genie,
	author = {Pybus, Oliver G and Rambaut, Andrew},
	journal = {Bioinformatics},
	number = {10},
	pages = {1404--1405},
	publisher = {Oxford University Press},
	title = {GENIE: estimating demographic history from molecular phylogenies},
	volume = {18},
	year = {2002}}

@article{strimmer2001exploring,
	author = {Strimmer, Korbinian and Pybus, Oliver G},
	journal = {Molecular Biology and Evolution},
	number = {12},
	pages = {2298--2305},
	publisher = {Oxford University Press},
	title = {Exploring the demographic history of DNA sequences using the generalized skyline plot},
	volume = {18},
	year = {2001}}

@article{volz2009phylodynamics,
	author = {Volz, Erik M and Kosakovsky Pond, Sergei L and Ward, Melissa J and Leigh Brown, Andrew J and Frost, Simon DW},
	journal = {Genetics},
	number = {4},
	pages = {1421--1430},
	publisher = {Oxford University Press},
	title = {Phylodynamics of infectious disease epidemics},
	volume = {183},
	year = {2009}}

@article{drummond2005bayesian,
	author = {Drummond, Alexei J and Rambaut, Andrew and Shapiro, BETH and Pybus, Oliver G},
	journal = {Molecular biology and evolution},
	number = {5},
	pages = {1185--1192},
	publisher = {Society for Molecular Biology and Evolution},
	title = {Bayesian coalescent inference of past population dynamics from molecular sequences},
	volume = {22},
	year = {2005}}

@article{drummond2006relaxed,
	author = {Drummond, Alexei J and Ho, Simon Y W and Phillips, Matthew J and Rambaut, Andrew},
	journal = {PLoS biology},
	number = {5},
	pages = {e88},
	publisher = {Public Library of Science San Francisco, USA},
	title = {Relaxed phylogenetics and dating with confidence},
	volume = {4},
	year = {2006}}

@article{robert1993note,
	author = {Robert, Christian P},
	journal = {Statistica Sinica},
	pages = {601--608},
	publisher = {JSTOR},
	title = {A note on Jeffreys-Lindley paradox},
	year = {1993}}

@article{madigan1994model,
	author = {Madigan, David and Raftery, Adrian E},
	journal = {Journal of the American Statistical Association},
	number = {428},
	pages = {1535--1546},
	publisher = {Taylor \& Francis},
	title = {Model selection and accounting for model uncertainty in graphical models using Occam's window},
	volume = {89},
	year = {1994}}

@article{carlin1995bayesian,
	author = {Carlin, Bradley P and Chib, Siddhartha},
	journal = {Journal Of The Royal Statistical Society Series B: Statistical Methodology},
	number = {3},
	pages = {473--484},
	publisher = {Oxford University Press},
	title = {Bayesian model choice via Markov chain Monte Carlo methods},
	volume = {57},
	year = {1995}}

@article{suchard2005models,
	author = {Suchard, Marc A and Weiss, Robert E and Sinsheimer, Janet S},
	journal = {Biometrics},
	number = {3},
	pages = {665--673},
	publisher = {Oxford University Press},
	title = {Models for estimating Bayes factors with applications to phylogeny and tests of monophyly},
	volume = {61},
	year = {2005}}

@article{church2004major,
	author = {Church, Deirdre L},
	journal = {Clinics in Laboratory Medicine},
	number = {3},
	pages = {559--586},
	publisher = {Elsevier},
	title = {Major factors affecting the emergence and re-emergence of infectious diseases},
	volume = {24},
	year = {2004}}

@article{barbolosi2016computational,
	author = {Barbolosi, Dominique and Ciccolini, Joseph and Lacarelle, Bruno and Barl{\'e}si, Fabrice and Andr{\'e}, Nicolas},
	journal = {Nature reviews Clinical oncology},
	number = {4},
	pages = {242--254},
	publisher = {Nature Publishing Group UK London},
	title = {Computational oncology---mathematical modelling of drug regimens for precision medicine},
	volume = {13},
	year = {2016}}

@article{rodriguez2013tumor,
	author = {Rodriguez-Brenes, Ignacio A and Komarova, Natalia L and Wodarz, Dominik},
	journal = {Trends in ecology \& evolution},
	number = {10},
	pages = {597--604},
	publisher = {Elsevier},
	title = {Tumor growth dynamics: insights into evolutionary processes},
	volume = {28},
	year = {2013}}

@article{benzekry2014classical,
	author = {Benzekry, S{\'e}bastien and Lamont, Clare and Beheshti, Afshin and Tracz, Amanda and Ebos, John ML and Hlatky, Lynn and Hahnfeldt, Philip},
	journal = {PLoS computational biology},
	number = {8},
	pages = {e1003800},
	publisher = {Public Library of Science San Francisco, USA},
	title = {Classical mathematical models for description and prediction of experimental tumor growth},
	volume = {10},
	year = {2014}}

@article{yin2003flexible,
	author = {Yin, Xinyou and Goudriaan, JAN and Lantinga, Egbert A and Vos, JAN and Spiertz, Huub J},
	journal = {Annals of botany},
	number = {3},
	pages = {361--371},
	publisher = {Oxford University Press},
	title = {A flexible sigmoid function of determinate growth},
	volume = {91},
	year = {2003}}

@article{gompertz1825xxiv,
	author = {Gompertz, Benjamin},
	journal = {Philosophical transactions of the Royal Society of London},
	number = {115},
	pages = {513--583},
	publisher = {The Royal Society London},
	title = {XXIV. On the nature of the function expressive of the law of human mortality, and on a new mode of determining the value of life contingencies. In a letter to Francis Baily, Esq. FRS \&c},
	year = {1825}}

@article{tjorve2010shapes,
	author = {Tj{\o}rve, Kathleen MC and Tj{\o}rve, Even},
	journal = {Zoology},
	number = {6},
	pages = {326--333},
	publisher = {Elsevier},
	title = {Shapes and functions of bird-growth models: how to characterise chick postnatal growth},
	volume = {113},
	year = {2010}}

@article{ricklefs1968patterns,
	author = {Ricklefs, Robert E},
	journal = {Ibis},
	number = {4},
	pages = {419--451},
	publisher = {Wiley Online Library},
	title = {Patterns of growth in birds},
	volume = {110},
	year = {1968}}

@article{karaman2013nonlinear,
	author = {Karaman, Emre and Narinc, Dogan and Firat, Mehmet Ziya and Aksoy, Tulin},
	journal = {Poultry Science},
	number = {7},
	pages = {1942--1948},
	publisher = {Elsevier},
	title = {Nonlinear mixed effects modeling of growth in Japanese quail},
	volume = {92},
	year = {2013}}

@article{zullinger1984fitting,
	author = {Zullinger, Elissa M and Ricklefs, Robert E and Redford, Kent H and Mace, Georgina M},
	journal = {Journal of Mammalogy},
	number = {4},
	pages = {607--636},
	publisher = {American Society of Mammalogists 810 East 10th Street, PO Box 1897, Lawrence~{\ldots}},
	title = {Fitting sigmoidal equations to mammalian growth curves},
	volume = {65},
	year = {1984}}

@article{gibson1987effect,
	author = {Gibson, Angela M and Bratchell, N and Roberts, TA},
	journal = {Journal of Applied Microbiology},
	number = {6},
	pages = {479--490},
	publisher = {Blackwell Science Ltd Oxford, UK},
	title = {The effect of sodium chloride and temperature on the rate and extent of growth of Clostridium botulinum type A in pasteurized pork slurry},
	volume = {62},
	year = {1987}}

@article{felsenstein1981evolutionary,
	author = {Felsenstein, Joseph},
	journal = {Journal of molecular evolution},
	pages = {368--376},
	publisher = {Springer},
	title = {Evolutionary trees from DNA sequences: a maximum likelihood approach},
	volume = {17},
	year = {1981}}

@article{baele2017adaptive,
	author = {Baele, Guy and Lemey, Philippe and Rambaut, Andrew and Suchard, Marc A},
	journal = {Bioinformatics},
	number = {12},
	pages = {1798--1805},
	publisher = {Oxford University Press},
	title = {Adaptive MCMC in Bayesian phylogenetics: an application to analyzing partitioned data in BEAST},
	volume = {33},
	year = {2017}}

@article{chen2022accounting,
	author = {Chen, Kylie and Moravec, Ji{\v{r}}{\'\i} C and Gavryushkin, Alex and Welch, David and Drummond, Alexei J},
	journal = {Molecular biology and evolution},
	number = {8},
	pages = {msac143},
	publisher = {Oxford University Press},
	title = {Accounting for errors in data improves divergence time estimates in single-cell cancer evolution},
	volume = {39},
	year = {2022}}

@article{kozlov2022cellphy,
	author = {Kozlov, Alexey and Alves, Joao M and Stamatakis, Alexandros and Posada, David},
	journal = {Genome biology},
	number = {1},
	pages = {37},
	publisher = {Springer},
	title = {CellPhy: accurate and fast probabilistic inference of single-cell phylogenies from scDNA-seq data},
	volume = {23},
	year = {2022}}

@article{smith1997origin,
	author = {Smith, Donald B and Pathirana, Steve and Davidson, Fiona and Lawlor, Emer and Power, Joan and Yap, Peng Lee and Simmonds, Peter},
	journal = {Journal of General Virology},
	number = {2},
	pages = {321--328},
	publisher = {Microbiology Society},
	title = {The origin of hepatitis C virus genotypes.},
	volume = {78},
	year = {1997}}

@article{ray2000genetic,
	author = {Ray, Stuart C and Arthur, Ray R and Carella, Anthony and Bukh, Jens and Thomas, David L},
	journal = {The Journal of infectious diseases},
	number = {3},
	pages = {698--707},
	publisher = {The University of Chicago Press},
	title = {Genetic epidemiology of hepatitis C virus throughout Egypt},
	volume = {182},
	year = {2000}}

@article{pybus2003epidemiology,
	author = {Pybus, OG and Drummond, AJ and Nakano, T and Robertson, BH and Rambaut, A},
	journal = {Molecular biology and evolution},
	number = {3},
	pages = {381--387},
	publisher = {Oxford University Press},
	title = {The epidemiology and iatrogenic transmission of hepatitis C virus in Egypt: a Bayesian coalescent approach},
	volume = {20},
	year = {2003}}

@article{drummond2003measurably,
	author = {Drummond, Alexei J and Pybus, Oliver G and Rambaut, Andrew and Forsberg, Roald and Rodrigo, Allen G},
	journal = {Trends in ecology \& evolution},
	number = {9},
	pages = {481--488},
	publisher = {Elsevier},
	title = {Measurably evolving populations},
	volume = {18},
	year = {2003}}

@article{laird1969dynamics,
	author = {Laird, Anna K},
	journal = {National Cancer Institute Monograph},
	pages = {15--28},
	title = {Dynamics of growth in tumors and in normal organisms},
	volume = {30},
	year = {1969}}

@article{altekar2004parallel,
	author = {Altekar, Gautam and Dwarkadas, Sandhya and Huelsenbeck, John P and Ronquist, Fredrik},
	journal = {Bioinformatics},
	number = {3},
	pages = {407--415},
	publisher = {Oxford University Press},
	title = {Parallel metropolis coupled Markov chain Monte Carlo for Bayesian phylogenetic inference},
	volume = {20},
	year = {2004}}

@article{ronquist2012mrbayes,
	author = {Ronquist, Fredrik and Teslenko, Maxim and Van Der Mark, Paul and Ayres, Daniel L and Darling, Aaron and H{\"o}hna, Sebastian and Larget, Bret and Liu, Liang and Suchard, Marc A and Huelsenbeck, John P},
	journal = {Systematic biology},
	number = {3},
	pages = {539--542},
	publisher = {Oxford University Press},
	title = {MrBayes 3.2: efficient Bayesian phylogenetic inference and model choice across a large model space},
	volume = {61},
	year = {2012}}

@article{muller2020adaptive,
	author = {M{\"u}ller, Nicola F and Bouckaert, Remco R},
	journal = {PeerJ},
	pages = {e9473},
	publisher = {PeerJ Inc.},
	title = {Adaptive Metropolis-coupled MCMC for BEAST 2},
	volume = {8},
	year = {2020}}

@article{miasojedow2013adaptive,
	author = {Miasojedow, B{\l}a{\.z}ej and Moulines, Eric and Vihola, Matti},
	journal = {Journal of Computational and Graphical Statistics},
	number = {3},
	pages = {649--664},
	publisher = {Taylor \& Francis},
	title = {An adaptive parallel tempering algorithm},
	volume = {22},
	year = {2013}}

@article{drummond2002estimating,
	author = {Drummond, Alexei J and Nicholls, Geoff K and Rodrigo, Allen G and Solomon, Wiremu},
	journal = {Genetics},
	number = {3},
	pages = {1307--1320},
	publisher = {Oxford University Press},
	title = {Estimating mutation parameters, population history and genealogy simultaneously from temporally spaced sequence data},
	volume = {161},
	year = {2002}}

@book{holmes2009evolution,
	author = {Holmes, Edward C},
	publisher = {Oxford University Press},
	title = {The evolution and emergence of RNA viruses},
	year = {2009}}

@book{lockwood2013invasion,
	author = {Lockwood, Julie L and Hoopes, Martha F and Marchetti, Michael P},
	publisher = {John Wiley \& Sons},
	title = {Invasion ecology},
	year = {2013}}

@article{greaves2012clonal,
	author = {Greaves, Mel and Maley, Carlo C},
	journal = {Nature},
	number = {7381},
	pages = {306--313},
	publisher = {Nature Publishing Group},
	title = {Clonal evolution in cancer},
	volume = {481},
	year = {2012}}

@article{navin2011tumour,
	author = {Navin, Nicholas and Kendall, Jude and Troge, Jennifer and Andrews, Peter and Rodgers, Linda and McIndoo, Jeanne and Cook, Kerry and Stepansky, Asya and Levy, Dan and Esposito, Diane and others},
	journal = {Nature},
	number = {7341},
	pages = {90--94},
	publisher = {Nature Publishing Group UK London},
	title = {Tumour evolution inferred by single-cell sequencing},
	volume = {472},
	year = {2011}}

@article{baslan2017unravelling,
	author = {Baslan, Timour and Hicks, James},
	journal = {Nature Reviews Cancer},
	number = {9},
	pages = {557--569},
	publisher = {Nature Publishing Group UK London},
	title = {Unravelling biology and shifting paradigms in cancer with single-cell sequencing},
	volume = {17},
	year = {2017}}


@article{geyer1991markov,
  title={Markov chain Monte Carlo maximum likelihood},
  author={Geyer, Charles J},
  year={1991},
  publisher={Interface Foundation of North America}
}

@article{muller2019adaptive,
  title={Adaptive parallel tempering for BEAST 2},
  author={M{\"u}ller, Nicola F and Bouckaert, Remco R},
  journal={BioRxiv},
  pages={603514},
  year={2019},
  publisher={Cold Spring Harbor Laboratory}
}


@article{arthur1997hepatitis,
  title={Hepatitis C antibody prevalence in blood donors in different governorates in Egypt},
  author={Arthur, Ray R and Hassan, Nassef Farahat and Abdallah, Mahasan Yousef and El-Sharkawy, Mohamed Said and Saad, Magdy Darwish and Hackbart, Barbara G and Imam, Imam Zaghloul},
  journal={Transactions of the Royal Society of Tropical Medicine and Hygiene},
  volume={91},
  number={3},
  pages={271--274},
  year={1997},
  publisher={Elsevier}
}


@article{habib2001hepatitis,
  title={Hepatitis C virus infection in a community in the Nile Delta: risk factors for seropositivity},
  author={Habib, Mostafa and Mohamed, Mostafa K and Abdel-Aziz, Fatma and Magder, Laurence S and Abdel-Hamid, Mohamed and Gamil, Foda and Madkour, Salah and Mikhail, Nabiel N and Anwar, Wagida and Strickland, G Thomas and others},
  journal={Hepatology},
  volume={33},
  number={1},
  pages={248--253},
  year={2001},
  publisher={Elsevier}
}


@article{frank2000role,
  title={The role of parenteral antischistosomal therapy in the spread of hepatitis C virus in Egypt},
  author={Frank, Christina and Mohamed, Mostafa K and Strickland, G Thomas and Lavanchy, Daniel and Arthur, Ray R and Magder, Laurence S and El Khoby, Taha and Abdel-Wahab, Yehia and Anwar, Wagida and Sallam, Ismail and others},
  journal={The Lancet},
  volume={355},
  number={9207},
  pages={887--891},
  year={2000},
  publisher={Elsevier}
}

@incollection{bernardo2008bayesian,
  title={Bayesian statistics},
  author={Bernardo, Jos{\'e} M},
  booktitle={The New Palgrave Dictionary of Economics},
  pages={409--418},
  year={2008},
  publisher={Springer}
}

@article{hoeting1999bayesian,
  title={Bayesian model averaging: a tutorial (with comments by M. Clyde, David Draper and EI George, and a rejoinder by the authors},
  author={Hoeting, Jennifer A and Madigan, David and Raftery, Adrian E and Volinsky, Chris T},
  journal={Statistical science},
  volume={14},
  number={4},
  pages={382--417},
  year={1999},
  publisher={Institute of Mathematical Statistics}
}

@article{wu2011joint,
  title={Joint inference of microsatellite mutation models, population history and genealogies using transdimensional Markov Chain Monte Carlo},
  author={Wu, Chieh-Hsi and Drummond, Alexei J},
  journal={Genetics},
  volume={188},
  number={1},
  pages={151--164},
  year={2011},
  publisher={Oxford University Press}
}

@article{o2009review,
  title={A review of Bayesian variable selection methods: what, how and which},
  author={O'hara, Robert B and Sillanp{\"a}{\"a}, Mikko J},
  year={2009}
}

@article{green1995reversible,
  title={Reversible jump Markov chain Monte Carlo computation and Bayesian model determination},
  author={Green, Peter J},
  journal={Biometrika},
  volume={82},
  number={4},
  pages={711--732},
  year={1995},
  publisher={Oxford University Press}
}

@article{zhang2022selecting,
  title={Selecting and averaging relaxed clock models in Bayesian tip dating of Mesozoic birds},
  author={Zhang, Chi},
  journal={Paleobiology},
  volume={48},
  number={2},
  pages={340--352},
  year={2022},
  publisher={Cambridge University Press}
}

@article{li2012model,
  title={Model averaging and Bayes factor calculation of relaxed molecular clocks in Bayesian phylogenetics},
  author={Li, Wai Lok Sibon and Drummond, Alexei J},
  journal={Molecular biology and evolution},
  volume={29},
  number={2},
  pages={751--761},
  year={2012},
  publisher={Oxford University Press}
}

@article{bouckaert2017bmodeltest,
  title={bModelTest: Bayesian phylogenetic site model averaging and model comparison},
  author={Bouckaert, Remco R and Drummond, Alexei J},
  journal={BMC evolutionary biology},
  volume={17},
  pages={1--11},
  year={2017},
  publisher={Springer}
}

@article{bouckaert2019beast,
  title={BEAST 2.5: An advanced software platform for Bayesian evolutionary analysis},
  author={Bouckaert, Remco and Vaughan, Timothy G and Barido-Sottani, Jo{\"e}lle and Duch{\^e}ne, Sebasti{\'a}n and Fourment, Mathieu and Gavryushkina, Alexandra and Heled, Joseph and Jones, Graham and K{\"u}hnert, Denise and De Maio, Nicola and others},
  journal={PLoS computational biology},
  volume={15},
  number={4},
  pages={e1006650},
  year={2019},
  publisher={Public Library of Science San Francisco, CA USA}
}

@article{jukes1969evolution,
  title={Evolution of protein molecules. 21--132 Munro HN ed Mammalian protein metabolism Academic Press},
  author={Jukes, Thomas H and Cantor, Charles R},
  journal={New York},
  year={1969}
}

@article{schierup2000consequences,
  title={Consequences of recombination on traditional phylogenetic analysis},
  author={Schierup, Mikkel H and Hein, Jotun},
  journal={Genetics},
  volume={156},
  number={2},
  pages={879--891},
  year={2000},
  publisher={Oxford University Press}
}

@article{kalinina2002natural,
  title={A natural intergenotypic recombinant of hepatitis C virus identified in St. Petersburg},
  author={Kalinina, Olga and Norder, Helene and Mukomolov, Sergey and Magnius, Lars O},
  journal={Journal of virology},
  volume={76},
  number={8},
  pages={4034--4043},
  year={2002},
  publisher={American Society for Microbiology}
}


@article{worobey2001novel,
  title={A novel approach to detecting and measuring recombination: new insights into evolution in viruses, bacteria, and mitochondria},
  author={Worobey, Michael},
  journal={Molecular Biology and Evolution},
  volume={18},
  number={8},
  pages={1425--1434},
  year={2001},
  publisher={Oxford University Press}
}

@article{gill2016understanding,
  title={Understanding past population dynamics: Bayesian coalescent-based modeling with covariates},
  author={Gill, Mandev S and Lemey, Philippe and Bennett, Shannon N and Biek, Roman and Suchard, Marc A},
  journal={Systematic biology},
  volume={65},
  number={6},
  pages={1041--1056},
  year={2016},
  publisher={Oxford University Press}
}

@article{huelsenbeck2004frequentist,
  title={Frequentist properties of Bayesian posterior probabilities of phylogenetic trees under simple and complex substitution models},
  author={Huelsenbeck, John P and Rannala, Bruce},
  journal={Systematic biology},
  volume={53},
  number={6},
  pages={904--913},
  year={2004},
  publisher={Society of Systematic Zoology}
}


@article{raftery2005using,
  title={Using Bayesian model averaging to calibrate forecast ensembles},
  author={Raftery, Adrian E and Gneiting, Tilmann and Balabdaoui, Fadoua and Polakowski, Michael},
  journal={Monthly weather review},
  volume={133},
  number={5},
  pages={1155--1174},
  year={2005}
}


@article{baele2012improving,
  title={Improving the accuracy of demographic and molecular clock model comparison while accommodating phylogenetic uncertainty},
  author={Baele, Guy and Lemey, Philippe and Bedford, Trevor and Rambaut, Andrew and Suchard, Marc A and Alekseyenko, Alexander V},
  journal={Molecular biology and evolution},
  volume={29},
  number={9},
  pages={2157--2167},
  year={2012},
  publisher={Oxford University Press}
}


@article{posada2004model,
  title={Model selection and model averaging in phylogenetics: advantages of Akaike information criterion and Bayesian approaches over likelihood ratio tests},
  author={Posada, David and Buckley, Thomas R},
  journal={Systematic biology},
  volume={53},
  number={5},
  pages={793--808},
  year={2004},
  publisher={Society of Systematic Zoology}
}


@article{sukumaran2010dendropy,
  title={DendroPy: a Python library for phylogenetic computing},
  author={Sukumaran, Jeet and Holder, Mark T},
  journal={Bioinformatics},
  volume={26},
  number={12},
  pages={1569--1571},
  year={2010},
  publisher={Oxford University Press}
}

@article{behnel2005lxml,
  title={lxml: XML and HTML with Python},
  author={Behnel, Stefan and Faassen, Martijn and Bicking, Ian},
  journal={Lxml https://github. com/lxml/lxml},
  year={2005}
}

@article{hunter2007matplotlib,
  title={Matplotlib: A 2D graphics environment},
  author={Hunter, John D},
  journal={Computing in science \& engineering},
  volume={9},
  number={03},
  pages={90--95},
  year={2007},
  publisher={IEEE Computer Society}
}

@article{harris2020array,
  title={Array programming with NumPy},
  author={Harris, Charles R and Millman, K Jarrod and Van Der Walt, St{\'e}fan J and Gommers, Ralf and Virtanen, Pauli and Cournapeau, David and Wieser, Eric and Taylor, Julian and Berg, Sebastian and Smith, Nathaniel J and others},
  journal={Nature},
  volume={585},
  number={7825},
  pages={357--362},
  year={2020},
  publisher={Nature Publishing Group UK London}
}


@article{waskom2021seaborn,
  title={Seaborn: statistical data visualization},
  author={Waskom, Michael L},
  journal={Journal of Open Source Software},
  volume={6},
  number={60},
  pages={3021},
  year={2021}
}

@article{yu2017ggtree,
  title={ggtree: an R package for visualization and annotation of phylogenetic trees with their covariates and other associated data},
  author={Yu, Guangchuang and Smith, David K and Zhu, Huachen and Guan, Yi and Lam, Tommy Tsan-Yuk},
  journal={Methods in Ecology and Evolution},
  volume={8},
  number={1},
  pages={28--36},
  year={2017},
  publisher={Wiley Online Library}
}

@book{wickham2009ggplot2,
  title={ggplot2: elegant graphics for data analysis},
  author={Wickham, Hadley and Sievert, Carson},
  volume={10},
  year={2009},
  publisher={springer New York}
}

@article{rambaut2018posterior,
  title={Posterior summarization in Bayesian phylogenetics using Tracer 1.7},
  author={Rambaut, Andrew and Drummond, Alexei J and Xie, Dong and Baele, Guy and Suchard, Marc A},
  journal={Systematic biology},
  volume={67},
  number={5},
  pages={901--904},
  year={2018},
  publisher={Oxford University Press}
}

@article{hagen2018treesim,
  title={TreeSim GM: Simulating phylogenetic trees under general Bellman--Harris models with lineage-specific shifts of speciation and extinction in R},
  author={Hagen, Oskar and Stadler, Tanja},
  journal={Methods in ecology and evolution},
  volume={9},
  number={3},
  pages={754--760},
  year={2018},
  publisher={Wiley Online Library}
}

@article{wang2020treeio,
  title={Treeio: an R package for phylogenetic tree input and output with richly annotated and associated data},
  author={Wang, Li-Gen and Lam, Tommy Tsan-Yuk and Xu, Shuangbin and Dai, Zehan and Zhou, Lang and Feng, Tingze and Guo, Pingfan and Dunn, Casey W and Jones, Bradley R and Bradley, Tyler and others},
  journal={Molecular biology and evolution},
  volume={37},
  number={2},
  pages={599--603},
  year={2020},
  publisher={Oxford University Press}
}


@article{paradis2019package,
  title={Package ‘ape’},
  author={Paradis, Emmanuel and Blomberg, Simon and Bolker, Ben and Brown, Joseph and Claude, Julien and Cuong, Hoa Sien and Desper, Richard and Didier, Gilles},
  journal={Analyses of phylogenetics and evolution, version},
  volume={2},
  number={4},
  pages={47},
  year={2019}
}
