# Supplementary material for: Bayesian Model Averaging of Parametric Coalescent Models for Phylodynamic Inference
Source: Mol Biol Evol. 2025 Nov 21;42(12):msaf297. doi: 10.1093/molbev/msaf297 (PMC12704328; doi:10.1093/molbev/msaf297)
Supplement: msaf297_Supplementary_Data [file msaf297_supplementary_data.zip › Tex_LaTeX_suppl/supplement/supplement.aux]

\relax 
\providecommand\hyper@newdestlabel[2]{}
\providecommand\HyField@AuxAddToFields[1]{}
\providecommand\HyField@AuxAddToCoFields[2]{}
\citation{laird1969dynamics}
\citation{baele2017adaptive}
\@writefile{toc}{\contentsline {section}{\numberline {S.1}Gompertz-Laird Model Derivations}{2}{section.1}\protected@file@percent }
\providecommand*\caption@xref[2]{\@setref\relax\@undefined{#1}}
\newlabel{fig:s2_sub1}{{S.1a}{4}{Present-day effective population size}{figure.caption.2}{}}
\newlabel{sub@fig:s2_sub1}{{a}{4}{Present-day effective population size}{figure.caption.2}{}}
\newlabel{fig:s2_sub2}{{S.1b}{4}{Exponential growth rate}{figure.caption.2}{}}
\newlabel{sub@fig:s2_sub2}{{b}{4}{Exponential growth rate}{figure.caption.2}{}}
\@writefile{lof}{\contentsline {figure}{\numberline {S.1}{\ignorespaces \textbf  {Calibration results for the exponential-growth coalescent model.} Each panel presents calibration outcomes from 100 replicate simulations for one of two inferred parameters: the present-day effective population size ($N_0$) and the exponential growth rate. Average ESS values exceeded 200 for both parameters, confirming robust MCMC mixing and reliable posterior estimation.}}{4}{figure.caption.2}\protected@file@percent }
\newlabel{fig:S2}{{S.1}{4}{\textbf {Calibration results for the exponential-growth coalescent model.} Each panel presents calibration outcomes from 100 replicate simulations for one of two inferred parameters: the present-day effective population size ($N_0$) and the exponential growth rate. Average ESS values exceeded 200 for both parameters, confirming robust MCMC mixing and reliable posterior estimation}{figure.caption.2}{}}
\newlabel{fig:s3_sub1}{{S.2a}{4}{Effective population size ($N_0$)}{figure.caption.3}{}}
\newlabel{sub@fig:s3_sub1}{{a}{4}{Effective population size ($N_0$)}{figure.caption.3}{}}
\@writefile{lof}{\contentsline {figure}{\numberline {S.2}{\ignorespaces \textbf  {Calibration results for the constant-size coalescent model.} The panel presents calibration outcomes from 100 replicate simulations for the single parameter inferred: the constant effective population size ($N_0$). The average ESS exceeded 200, confirming robust MCMC mixing and reliable posterior estimation.}}{4}{figure.caption.3}\protected@file@percent }
\newlabel{fig:S3}{{S.2}{4}{\textbf {Calibration results for the constant-size coalescent model.} The panel presents calibration outcomes from 100 replicate simulations for the single parameter inferred: the constant effective population size ($N_0$). The average ESS exceeded 200, confirming robust MCMC mixing and reliable posterior estimation}{figure.caption.3}{}}
\newlabel{fig:s1_sub1}{{S.3a}{5}{Parameter 1}{figure.caption.4}{}}
\newlabel{sub@fig:s1_sub1}{{a}{5}{Parameter 1}{figure.caption.4}{}}
\newlabel{fig:s1_sub2}{{S.3b}{5}{Parameter 2}{figure.caption.4}{}}
\newlabel{sub@fig:s1_sub2}{{b}{5}{Parameter 2}{figure.caption.4}{}}
\newlabel{fig:s1_sub3}{{S.3c}{5}{Parameter 3}{figure.caption.4}{}}
\newlabel{sub@fig:s1_sub3}{{c}{5}{Parameter 3}{figure.caption.4}{}}
\@writefile{lof}{\contentsline {figure}{\numberline {S.3}{\ignorespaces \textbf  {Calibration results for the Logistic Coalescent model.} Each subfigure shows one of three key parameters inferred from 100 replicated simulations. The average ESS values for all parameters exceeded 200, indicating robust mixing and reliable inference.}}{5}{figure.caption.4}\protected@file@percent }
\newlabel{fig:S1}{{S.3}{5}{\textbf {Calibration results for the Logistic Coalescent model.} Each subfigure shows one of three key parameters inferred from 100 replicated simulations. The average ESS values for all parameters exceeded 200, indicating robust mixing and reliable inference}{figure.caption.4}{}}
\newlabel{fig:s2_sub1}{{S.4a}{6}{N0}{figure.caption.5}{}}
\newlabel{sub@fig:s2_sub1}{{a}{6}{N0}{figure.caption.5}{}}
\newlabel{fig:s2_sub2}{{S.4b}{6}{b}{figure.caption.5}{}}
\newlabel{sub@fig:s2_sub2}{{b}{6}{b}{figure.caption.5}{}}
\newlabel{fig:s2_sub3}{{S.4c}{6}{f0}{figure.caption.5}{}}
\newlabel{sub@fig:s2_sub3}{{c}{6}{f0}{figure.caption.5}{}}
\newlabel{fig:s2_param1}{{S.4d}{6}{First parameterization (top row)}{figure.caption.5}{}}
\newlabel{sub@fig:s2_param1}{{d}{6}{First parameterization (top row)}{figure.caption.5}{}}
\newlabel{fig:s2_sub4}{{S.4e}{6}{NInfinity}{figure.caption.5}{}}
\newlabel{sub@fig:s2_sub4}{{e}{6}{NInfinity}{figure.caption.5}{}}
\newlabel{fig:s2_sub5}{{S.4f}{6}{b}{figure.caption.5}{}}
\newlabel{sub@fig:s2_sub5}{{f}{6}{b}{figure.caption.5}{}}
\newlabel{fig:s2_sub6}{{S.4g}{6}{t50}{figure.caption.5}{}}
\newlabel{sub@fig:s2_sub6}{{g}{6}{t50}{figure.caption.5}{}}
\newlabel{fig:s2_param2}{{S.4h}{6}{Second parameterization (bottom row)}{figure.caption.5}{}}
\newlabel{sub@fig:s2_param2}{{h}{6}{Second parameterization (bottom row)}{figure.caption.5}{}}
\@writefile{lof}{\contentsline {figure}{\numberline {S.4}{\ignorespaces \textbf  {Performance of the Gompertz Coalescent model under two parameterizations.} Using the same MCMC chain length as for the Logistic model resulted in substantially lower ESS values.}}{6}{figure.caption.5}\protected@file@percent }
\newlabel{fig:S2}{{S.4}{6}{\textbf {Performance of the Gompertz Coalescent model under two parameterizations.} Using the same MCMC chain length as for the Logistic model resulted in substantially lower ESS values}{figure.caption.5}{}}
\newlabel{fig:s3_sub1}{{S.5a}{7}{N0}{figure.caption.6}{}}
\newlabel{sub@fig:s3_sub1}{{a}{7}{N0}{figure.caption.6}{}}
\newlabel{fig:s3_sub2}{{S.5b}{7}{b}{figure.caption.6}{}}
\newlabel{sub@fig:s3_sub2}{{b}{7}{b}{figure.caption.6}{}}
\newlabel{fig:s3_sub3}{{S.5c}{7}{f0}{figure.caption.6}{}}
\newlabel{sub@fig:s3_sub3}{{c}{7}{f0}{figure.caption.6}{}}
\newlabel{fig:s3_param1}{{S.5d}{7}{First parameterization (top row)}{figure.caption.6}{}}
\newlabel{sub@fig:s3_param1}{{d}{7}{First parameterization (top row)}{figure.caption.6}{}}
\newlabel{fig:s3_sub4}{{S.5e}{7}{NInfinity}{figure.caption.6}{}}
\newlabel{sub@fig:s3_sub4}{{e}{7}{NInfinity}{figure.caption.6}{}}
\newlabel{fig:s3_sub5}{{S.5f}{7}{b}{figure.caption.6}{}}
\newlabel{sub@fig:s3_sub5}{{f}{7}{b}{figure.caption.6}{}}
\newlabel{fig:s3_sub6}{{S.5g}{7}{t50}{figure.caption.6}{}}
\newlabel{sub@fig:s3_sub6}{{g}{7}{t50}{figure.caption.6}{}}
\newlabel{fig:s3_param2}{{S.5h}{7}{Second parameterization (bottom row)}{figure.caption.6}{}}
\newlabel{sub@fig:s3_param2}{{h}{7}{Second parameterization (bottom row)}{figure.caption.6}{}}
\@writefile{lof}{\contentsline {figure}{\numberline {S.5}{\ignorespaces \textbf  {Improvement in inference for the Gompertz Coalescent model after introducing specialized operators.} By incorporating up-down operators and the AVMN operator, the average ESS improved markedly. The figure shows 95\% highest posterior density (HPD) intervals for key parameters, with blue indicating that the true value is captured and red indicating that it is not. After applying the new operators, 91\%--99\% of the true values fell within the estimated 95\% HPD intervals, demonstrating significantly improved calibration.}}{7}{figure.caption.6}\protected@file@percent }
\newlabel{fig:S3}{{S.5}{7}{\textbf {Improvement in inference for the Gompertz Coalescent model after introducing specialized operators.} By incorporating up-down operators and the AVMN operator, the average ESS improved markedly. The figure shows 95\% highest posterior density (HPD) intervals for key parameters, with blue indicating that the true value is captured and red indicating that it is not. After applying the new operators, 91\%--99\% of the true values fell within the estimated 95\% HPD intervals, demonstrating significantly improved calibration}{figure.caption.6}{}}
\newlabel{fig:s4_sub1}{{S.6a}{8}{N0}{figure.caption.7}{}}
\newlabel{sub@fig:s4_sub1}{{a}{8}{N0}{figure.caption.7}{}}
\newlabel{fig:s4_sub2}{{S.6b}{8}{b}{figure.caption.7}{}}
\newlabel{sub@fig:s4_sub2}{{b}{8}{b}{figure.caption.7}{}}
\newlabel{fig:s4_sub3}{{S.6c}{8}{f0}{figure.caption.7}{}}
\newlabel{sub@fig:s4_sub3}{{c}{8}{f0}{figure.caption.7}{}}
\newlabel{fig:s4_sub4}{{S.6d}{8}{\(\varepsilon \)}{figure.caption.7}{}}
\newlabel{sub@fig:s4_sub4}{{d}{8}{\(\varepsilon \)}{figure.caption.7}{}}
\newlabel{fig:s4_sub5}{{S.6e}{8}{\(\delta \)}{figure.caption.7}{}}
\newlabel{sub@fig:s4_sub5}{{e}{8}{\(\delta \)}{figure.caption.7}{}}
\newlabel{fig:s4_param1}{{S.6f}{8}{First parameterization (top row)}{figure.caption.7}{}}
\newlabel{sub@fig:s4_param1}{{f}{8}{First parameterization (top row)}{figure.caption.7}{}}
\newlabel{fig:s4_sub6}{{S.6g}{8}{NInfinity}{figure.caption.7}{}}
\newlabel{sub@fig:s4_sub6}{{g}{8}{NInfinity}{figure.caption.7}{}}
\newlabel{fig:s4_sub7}{{S.6h}{8}{b}{figure.caption.7}{}}
\newlabel{sub@fig:s4_sub7}{{h}{8}{b}{figure.caption.7}{}}
\newlabel{fig:s4_sub8}{{S.6i}{8}{t50}{figure.caption.7}{}}
\newlabel{sub@fig:s4_sub8}{{i}{8}{t50}{figure.caption.7}{}}
\newlabel{fig:s4_sub9}{{S.6j}{8}{\(\varepsilon \)}{figure.caption.7}{}}
\newlabel{sub@fig:s4_sub9}{{j}{8}{\(\varepsilon \)}{figure.caption.7}{}}
\newlabel{fig:s4_sub10}{{S.6k}{8}{\(\delta \)}{figure.caption.7}{}}
\newlabel{sub@fig:s4_sub10}{{k}{8}{\(\delta \)}{figure.caption.7}{}}
\newlabel{fig:s4_param2}{{S.6l}{8}{Second parameterization (bottom row)}{figure.caption.7}{}}
\newlabel{sub@fig:s4_param2}{{l}{8}{Second parameterization (bottom row)}{figure.caption.7}{}}
\@writefile{lof}{\contentsline {figure}{\numberline {S.6}{\ignorespaces \textbf  {Calibration of the GT16 substitution and error model.} Even under increased complexity, the introduction of correlated-move operators and AVMN maintained satisfactory ESS values and reliable parameter estimates. The 95\% HPD intervals contained 91\%--99\% of true parameter values, underscoring the robustness of our approach under complex scenarios.}}{8}{figure.caption.7}\protected@file@percent }
\newlabel{fig:S4}{{S.6}{8}{\textbf {Calibration of the GT16 substitution and error model.} Even under increased complexity, the introduction of correlated-move operators and AVMN maintained satisfactory ESS values and reliable parameter estimates. The 95\% HPD intervals contained 91\%--99\% of true parameter values, underscoring the robustness of our approach under complex scenarios}{figure.caption.7}{}}
\newlabel{fig:s5_sub1}{{S.7a}{8}{\(N_0\)}{figure.caption.8}{}}
\newlabel{sub@fig:s5_sub1}{{a}{8}{\(N_0\)}{figure.caption.8}{}}
\newlabel{fig:s5_sub2}{{S.7b}{8}{Growth rate \(r\)}{figure.caption.8}{}}
\newlabel{sub@fig:s5_sub2}{{b}{8}{Growth rate \(r\)}{figure.caption.8}{}}
\newlabel{fig:s5_sub3}{{S.7c}{8}{\(N_A\)}{figure.caption.8}{}}
\newlabel{sub@fig:s5_sub3}{{c}{8}{\(N_A\)}{figure.caption.8}{}}
\@writefile{lof}{\contentsline {figure}{\numberline {S.7}{\ignorespaces \textbf  {Posterior estimation results for the three parameters of the exponential expansion model:} The initial population size \(\mathbf  {N_0}\), the growth rate \(\mathbf  {r}\), and the ancestral population size \(\mathbf  {N_A}\).}}{8}{figure.caption.8}\protected@file@percent }
\newlabel{fig:s5}{{S.7}{8}{\textbf {Posterior estimation results for the three parameters of the exponential expansion model:} The initial population size \(\mathbf {N_0}\), the growth rate \(\mathbf {r}\), and the ancestral population size \(\mathbf {N_A}\)}{figure.caption.8}{}}
\newlabel{fig:s6_sub1}{{S.8a}{9}{\(N_A\)}{figure.caption.9}{}}
\newlabel{sub@fig:s6_sub1}{{a}{9}{\(N_A\)}{figure.caption.9}{}}
\newlabel{fig:s6_sub2}{{S.8b}{9}{Growth rate \(b\)}{figure.caption.9}{}}
\newlabel{sub@fig:s6_sub2}{{b}{9}{Growth rate \(b\)}{figure.caption.9}{}}
\newlabel{fig:s6_sub3}{{S.8c}{9}{\(n\text {CarryingCapacity}\)}{figure.caption.9}{}}
\newlabel{sub@fig:s6_sub3}{{c}{9}{\(n\text {CarryingCapacity}\)}{figure.caption.9}{}}
\newlabel{fig:s6_sub4}{{S.8d}{9}{\(t_{50}\)}{figure.caption.9}{}}
\newlabel{sub@fig:s6_sub4}{{d}{9}{\(t_{50}\)}{figure.caption.9}{}}
\@writefile{lof}{\contentsline {figure}{\numberline {S.8}{\ignorespaces \textbf  {Posterior estimation results for the four parameters of the logistic expansion model:} The four parameters of the logistic expansion model: (a) the ancestral population size \(\mathbf  {N_A}\), (b) the growth rate \(\mathbf  {b}\), (c) the carrying capacity \(\mathbf  {n\text  {CarryingCapacity}}\), and (d) the half-capacity time \(\mathbf  {t_{50}}\).}}{9}{figure.caption.9}\protected@file@percent }
\newlabel{fig:s6}{{S.8}{9}{\textbf {Posterior estimation results for the four parameters of the logistic expansion model:} The four parameters of the logistic expansion model: (a) the ancestral population size \(\mathbf {N_A}\), (b) the growth rate \(\mathbf {b}\), (c) the carrying capacity \(\mathbf {n\text {CarryingCapacity}}\), and (d) the half-capacity time \(\mathbf {t_{50}}\)}{figure.caption.9}{}}
\newlabel{fig:s7_sub1}{{S.9a}{9}{Growth rate \(b\)}{figure.caption.10}{}}
\newlabel{sub@fig:s7_sub1}{{a}{9}{Growth rate \(b\)}{figure.caption.10}{}}
\newlabel{fig:s7_sub2}{{S.9b}{9}{\(N_A\)}{figure.caption.10}{}}
\newlabel{sub@fig:s7_sub2}{{b}{9}{\(N_A\)}{figure.caption.10}{}}
\newlabel{fig:s7_sub3}{{S.9c}{9}{\(N_\infty \)}{figure.caption.10}{}}
\newlabel{sub@fig:s7_sub3}{{c}{9}{\(N_\infty \)}{figure.caption.10}{}}
\newlabel{fig:s7_sub4}{{S.9d}{9}{\(t_{50}\)}{figure.caption.10}{}}
\newlabel{sub@fig:s7_sub4}{{d}{9}{\(t_{50}\)}{figure.caption.10}{}}
\@writefile{lof}{\contentsline {figure}{\numberline {S.9}{\ignorespaces \textbf  {Posterior estimation results for the four parameters of the Gompertz expansion model (using the \(t_{50}\) parameterization): } The growth rate \(\mathbf  {b}\), the ancestral population size \(\mathbf  {N_A}\), the carrying capacity \(\mathbf  {N_\infty }\), and the half time \(\mathbf  {t_{50}}\).}}{9}{figure.caption.10}\protected@file@percent }
\newlabel{fig:s7}{{S.9}{9}{\textbf {Posterior estimation results for the four parameters of the Gompertz expansion model (using the \(t_{50}\) parameterization): } The growth rate \(\mathbf {b}\), the ancestral population size \(\mathbf {N_A}\), the carrying capacity \(\mathbf {N_\infty }\), and the half time \(\mathbf {t_{50}}\)}{figure.caption.10}{}}
\newlabel{fig:s8_sub1}{{S.10a}{9}{Growth rate \(b\)}{figure.caption.11}{}}
\newlabel{sub@fig:s8_sub1}{{a}{9}{Growth rate \(b\)}{figure.caption.11}{}}
\newlabel{fig:s8_sub2}{{S.10b}{9}{\(N_A\)}{figure.caption.11}{}}
\newlabel{sub@fig:s8_sub2}{{b}{9}{\(N_A\)}{figure.caption.11}{}}
\newlabel{fig:s8_sub3}{{S.10c}{9}{\(N_0\)}{figure.caption.11}{}}
\newlabel{sub@fig:s8_sub3}{{c}{9}{\(N_0\)}{figure.caption.11}{}}
\newlabel{fig:s8_sub4}{{S.10d}{9}{\(f_0\)}{figure.caption.11}{}}
\newlabel{sub@fig:s8_sub4}{{d}{9}{\(f_0\)}{figure.caption.11}{}}
\@writefile{lof}{\contentsline {figure}{\numberline {S.10}{\ignorespaces \textbf  {Posterior estimation results for the four parameters of the Gompertz expansion model (using the \(\mathbf  {f_0}\) parameterization): } The growth rate \(\mathbf  {b}\), the ancestral population size \(\mathbf  {N_A}\), the initial population size \(\mathbf  {N_0}\), and the dimensionless ratio \(\mathbf  {f_0}\).}}{9}{figure.caption.11}\protected@file@percent }
\newlabel{fig:s8}{{S.10}{9}{\textbf {Posterior estimation results for the four parameters of the Gompertz expansion model (using the \(\mathbf {f_0}\) parameterization): } The growth rate \(\mathbf {b}\), the ancestral population size \(\mathbf {N_A}\), the initial population size \(\mathbf {N_0}\), and the dimensionless ratio \(\mathbf {f_0}\)}{figure.caption.11}{}}
\citation{ray2000genetic}
\citation{ray2000genetic}
\citation{leung2017single}
\citation{leung2017single}
\@writefile{lot}{\contentsline {table}{\numberline {S.1}{\ignorespaces Prior distributions used in the \textbf  {HCV} model‑averaging script (Egyptian HCV dataset \cite  {ray2000genetic}).}}{10}{table.caption.13}\protected@file@percent }
\newlabel{tab:HCV_priors}{{S.1}{10}{Prior distributions used in the \textbf {HCV} model‑averaging script (Egyptian HCV dataset \cite {ray2000genetic})}{table.caption.13}{}}
\@writefile{lot}{\contentsline {table}{\numberline {S.2}{\ignorespaces Prior distributions used in the \textbf  {L86} model‑averaging script (L86 metastatic CRC dataset \cite  {leung2017single}).}}{10}{table.caption.14}\protected@file@percent }
\newlabel{tab:L86_priors}{{S.2}{10}{Prior distributions used in the \textbf {L86} model‑averaging script (L86 metastatic CRC dataset \cite {leung2017single})}{table.caption.14}{}}
\@writefile{lot}{\contentsline {table}{\numberline {S.3}{\ignorespaces Priors for the mixed‑demographic simulation (Constant, Exponential, Logistic, Gompertz).}}{11}{table.caption.15}\protected@file@percent }
\newlabel{tab:Sim_priors}{{S.3}{11}{Priors for the mixed‑demographic simulation (Constant, Exponential, Logistic, Gompertz)}{table.caption.15}{}}
\@writefile{toc}{\contentsline {section}{\numberline {S.1}LPhy Code for Model Averaging}{12}{section.1}\protected@file@percent }
\newlabel{fig:lphy_script_supp}{{S.1}{14}{LPhy Code for Model Averaging}{section.1}{}}
\bibstyle{plainnat}
\bibdata{ref}
\bibcite{baele2017adaptive}{{1}{2017}{{Baele et~al.}}{{Baele, Lemey, Rambaut, and Suchard}}}
\bibcite{laird1969dynamics}{{2}{1969}{{Laird}}{{}}}
\bibcite{leung2017single}{{3}{2017}{{Leung et~al.}}{{Leung, Davis, Gao, Casasent, Wang, Sei, Vilar, Maru, Kopetz, and Navin}}}
\bibcite{ray2000genetic}{{4}{2000}{{Ray et~al.}}{{Ray, Arthur, Carella, Bukh, and Thomas}}}
\newlabel{LastPage}{{S.1}{15}{LPhy Code for Model Averaging}{page.15}{}}
\gdef\lastpage@lastpage{15}
\gdef\lastpage@lastpageHy{15}
\gdef \@abspage@last{15}
