# Supplementary material for: Bayesian Model Averaging of Parametric Coalescent Models for Phylodynamic Inference
Source: Mol Biol Evol. 2025 Nov 21;42(12):msaf297. doi: 10.1093/molbev/msaf297 (PMC12704328; doi:10.1093/molbev/msaf297)
Supplement: msaf297_Supplementary_Data [file msaf297_supplementary_data.zip › Tex_LaTeX_suppl/supplement/supplement.bbl]

\begin{thebibliography}{4}
\providecommand{\natexlab}[1]{#1}
\providecommand{\url}[1]{\texttt{#1}}
\expandafter\ifx\csname urlstyle\endcsname\relax
  \providecommand{\doi}[1]{doi: #1}\else
  \providecommand{\doi}{doi: \begingroup \urlstyle{rm}\Url}\fi

\bibitem[Baele et~al.(2017)Baele, Lemey, Rambaut, and
  Suchard]{baele2017adaptive}
Guy Baele, Philippe Lemey, Andrew Rambaut, and Marc~A Suchard.
\newblock Adaptive mcmc in bayesian phylogenetics: an application to analyzing
  partitioned data in beast.
\newblock \emph{Bioinformatics}, 33\penalty0 (12):\penalty0 1798--1805, 2017.

\bibitem[Laird(1969)]{laird1969dynamics}
Anna~K Laird.
\newblock Dynamics of growth in tumors and in normal organisms.
\newblock \emph{National Cancer Institute Monograph}, 30:\penalty0 15--28,
  1969.

\bibitem[Leung et~al.(2017)Leung, Davis, Gao, Casasent, Wang, Sei, Vilar, Maru,
  Kopetz, and Navin]{leung2017single}
Marco~L Leung, Alexander Davis, Ruli Gao, Anna Casasent, Yong Wang, Emi Sei,
  Eduardo Vilar, Dipen Maru, Scott Kopetz, and Nicholas~E Navin.
\newblock Single-cell dna sequencing reveals a late-dissemination model in
  metastatic colorectal cancer.
\newblock \emph{Genome Research}, 27\penalty0 (8):\penalty0 1287--1299, 2017.

\bibitem[Ray et~al.(2000)Ray, Arthur, Carella, Bukh, and
  Thomas]{ray2000genetic}
Stuart~C Ray, Ray~R Arthur, Anthony Carella, Jens Bukh, and David~L Thomas.
\newblock Genetic epidemiology of hepatitis c virus throughout egypt.
\newblock \emph{The Journal of infectious diseases}, 182\penalty0 (3):\penalty0
  698--707, 2000.

\end{thebibliography}
