# Supplementary material for: Bayesian Model Averaging of Parametric Coalescent Models for Phylodynamic Inference
Source: Mol Biol Evol. 2025 Nov 21;42(12):msaf297. doi: 10.1093/molbev/msaf297 (PMC12704328; doi:10.1093/molbev/msaf297)
Supplement: msaf297_Supplementary_Data [file msaf297_supplementary_data.zip › Tex_LaTeX_suppl/supplement/supplement.blg]

This is BibTeX, Version 0.99d (TeX Live 2024)
Capacity: max_strings=200000, hash_size=200000, hash_prime=170003
The top-level auxiliary file: supplement.aux
The style file: plainnat.bst
Database file #1: ref.bib
You've used 4 entries,
            2773 wiz_defined-function locations,
            624 strings with 5768 characters,
and the built_in function-call counts, 2455 in all, are:
= -- 208
> -- 190
< -- 1
+ -- 64
- -- 60
* -- 234
:= -- 392
add.period$ -- 12
call.type$ -- 4
change.case$ -- 32
chr.to.int$ -- 4
cite$ -- 8
duplicate$ -- 83
empty$ -- 165
format.name$ -- 64
if$ -- 488
int.to.chr$ -- 1
int.to.str$ -- 1
missing$ -- 4
newline$ -- 28
num.names$ -- 16
pop$ -- 57
preamble$ -- 1
purify$ -- 28
quote$ -- 0
skip$ -- 69
stack$ -- 0
substring$ -- 114
swap$ -- 4
text.length$ -- 0
text.prefix$ -- 0
top$ -- 0
type$ -- 44
warning$ -- 0
while$ -- 20
width$ -- 0
write$ -- 59
