# Supplementary material for: Bayesian Model Averaging of Parametric Coalescent Models for Phylodynamic Inference
Source: Mol Biol Evol. 2025 Nov 21;42(12):msaf297. doi: 10.1093/molbev/msaf297 (PMC12704328; doi:10.1093/molbev/msaf297)
Supplement: msaf297_Supplementary_Data [file msaf297_supplementary_data.zip › Tex_LaTeX_suppl/supplement/supplement.fdb_latexmk]

# Fdb version 4
["bibtex supplement"] 1763186857.26063 "supplement.aux" "supplement.bbl" "supplement" 1763186910.60424 0
  "./ref.bib" 1751932831.35353 43608 d15b626109d881bd1907729021df611e ""
  "/usr/local/texlive/2024/texmf-dist/bibtex/bst/natbib/plainnat.bst" 1233624470 26816 ffe5423d2019860bad9f54bc402fac15 ""
  "supplement.aux" 1763186910.33364 17528 bad5c1e998e60cf7e5f6edbcb76a232c "pdflatex"
  (generated)
  "supplement.bbl"
  "supplement.blg"
  (rewritten before read)
["pdflatex"] 1763186909.53747 "supplement.tex" "supplement.pdf" "supplement" 1763186910.60439 0
  "/usr/local/texlive/2024/texmf-dist/fonts/enc/dvips/cm-super/cm-super-ts1.enc" 1136849721 2900 1537cc8184ad1792082cd229ecc269f4 ""
  "/usr/local/texlive/2024/texmf-dist/fonts/map/fontname/texfonts.map" 1577235249 3524 cb3e574dea2d1052e39280babc910dc8 ""
  "/usr/local/texlive/2024/texmf-dist/fonts/tfm/adobe/symbol/psyr.tfm" 1136768653 1408 5937f58aa508ea2cea4901c07d10f5fe ""
  "/usr/local/texlive/2024/texmf-dist/fonts/tfm/adobe/zapfding/pzdr.tfm" 1136768653 1528 f853c4d1b4e0550255e02831fdc8496f ""
  "/usr/local/texlive/2024/texmf-dist/fonts/tfm/jknappen/ec/tcrm0700.tfm" 1136768653 1536 73da8e8f1d2a4c957d51ca133585586b ""
  "/usr/local/texlive/2024/texmf-dist/fonts/tfm/jknappen/ec/tcrm1000.tfm" 1136768653 1536 e07581a4bb3136ece9eeb4c3ffab8233 ""
  "/usr/local/texlive/2024/texmf-dist/fonts/tfm/public/amsfonts/cmextra/cmbsy5.tfm" 1246382020 1120 1e8878807317373affa7f7bba4cf2f6a ""
  "/usr/local/texlive/2024/texmf-dist/fonts/tfm/public/amsfonts/cmextra/cmbsy6.tfm" 1246382020 1124 14ccf5552bc7f77ca02a8a402bea8bfb ""
  "/usr/local/texlive/2024/texmf-dist/fonts/tfm/public/amsfonts/cmextra/cmbsy7.tfm" 1246382020 1120 7f9f170e8aa57527ad6c49feafd45d54 ""
  "/usr/local/texlive/2024/texmf-dist/fonts/tfm/public/amsfonts/cmextra/cmbsy8.tfm" 1246382020 1120 200be8b775682cdf80acad4be5ef57e4 ""
  "/usr/local/texlive/2024/texmf-dist/fonts/tfm/public/amsfonts/cmextra/cmex7.tfm" 1246382020 1004 54797486969f23fa377b128694d548df ""
  "/usr/local/texlive/2024/texmf-dist/fonts/tfm/public/amsfonts/cmextra/cmex8.tfm" 1246382020 988 bdf658c3bfc2d96d3c8b02cfc1c94c20 ""
  "/usr/local/texlive/2024/texmf-dist/fonts/tfm/public/amsfonts/cmextra/cmmib5.tfm" 1246382020 1496 c79f6914c6d39ffb3759967363d1be79 ""
  "/usr/local/texlive/2024/texmf-dist/fonts/tfm/public/amsfonts/cmextra/cmmib6.tfm" 1246382020 1516 a3bf6a5e7ec4401b1f52092dfaaed242 ""
  "/usr/local/texlive/2024/texmf-dist/fonts/tfm/public/amsfonts/cmextra/cmmib7.tfm" 1246382020 1508 6e807ff901c35a5f1fde0ca275533df8 ""
  "/usr/local/texlive/2024/texmf-dist/fonts/tfm/public/amsfonts/cmextra/cmmib8.tfm" 1246382020 1528 dab402b9d3774ca98baa037071cee7ae ""
  "/usr/local/texlive/2024/texmf-dist/fonts/tfm/public/amsfonts/symbols/msam10.tfm" 1246382020 916 f87d7c45f9c908e672703b83b72241a3 ""
  "/usr/local/texlive/2024/texmf-dist/fonts/tfm/public/amsfonts/symbols/msam5.tfm" 1246382020 924 9904cf1d39e9767e7a3622f2a125a565 ""
  "/usr/local/texlive/2024/texmf-dist/fonts/tfm/public/amsfonts/symbols/msam7.tfm" 1246382020 928 2dc8d444221b7a635bb58038579b861a ""
  "/usr/local/texlive/2024/texmf-dist/fonts/tfm/public/amsfonts/symbols/msbm10.tfm" 1246382020 908 2921f8a10601f252058503cc6570e581 ""
  "/usr/local/texlive/2024/texmf-dist/fonts/tfm/public/amsfonts/symbols/msbm5.tfm" 1246382020 940 75ac932a52f80982a9f8ea75d03a34cf ""
  "/usr/local/texlive/2024/texmf-dist/fonts/tfm/public/amsfonts/symbols/msbm7.tfm" 1246382020 940 228d6584342e91276bf566bcf9716b83 ""
  "/usr/local/texlive/2024/texmf-dist/fonts/tfm/public/cm/cmbsy10.tfm" 1136768653 1116 4e6ba9d7914baa6482fd69f67d126380 ""
  "/usr/local/texlive/2024/texmf-dist/fonts/tfm/public/cm/cmbx10.tfm" 1136768653 1328 c834bbb027764024c09d3d2bf908b5f0 ""
  "/usr/local/texlive/2024/texmf-dist/fonts/tfm/public/cm/cmbx12.tfm" 1136768653 1324 c910af8c371558dc20f2d7822f66fe64 ""
  "/usr/local/texlive/2024/texmf-dist/fonts/tfm/public/cm/cmbx5.tfm" 1136768653 1332 f817c21a1ba54560425663374f1b651a ""
  "/usr/local/texlive/2024/texmf-dist/fonts/tfm/public/cm/cmbx6.tfm" 1136768653 1344 8a0be4fe4d376203000810ad4dc81558 ""
  "/usr/local/texlive/2024/texmf-dist/fonts/tfm/public/cm/cmbx7.tfm" 1136768653 1336 3125ccb448c1a09074e3aa4a9832f130 ""
  "/usr/local/texlive/2024/texmf-dist/fonts/tfm/public/cm/cmbx8.tfm" 1136768653 1332 1fde11373e221473104d6cc5993f046e ""
  "/usr/local/texlive/2024/texmf-dist/fonts/tfm/public/cm/cmex10.tfm" 1136768653 992 662f679a0b3d2d53c1b94050fdaa3f50 ""
  "/usr/local/texlive/2024/texmf-dist/fonts/tfm/public/cm/cmmi10.tfm" 1136768653 1528 abec98dbc43e172678c11b3b9031252a ""
  "/usr/local/texlive/2024/texmf-dist/fonts/tfm/public/cm/cmmi12.tfm" 1136768653 1524 4414a8315f39513458b80dfc63bff03a ""
  "/usr/local/texlive/2024/texmf-dist/fonts/tfm/public/cm/cmmi6.tfm" 1136768653 1512 f21f83efb36853c0b70002322c1ab3ad ""
  "/usr/local/texlive/2024/texmf-dist/fonts/tfm/public/cm/cmmi8.tfm" 1136768653 1520 eccf95517727cb11801f4f1aee3a21b4 ""
  "/usr/local/texlive/2024/texmf-dist/fonts/tfm/public/cm/cmmib10.tfm" 1136768653 1524 554068197b70979a55370e6c6495f441 ""
  "/usr/local/texlive/2024/texmf-dist/fonts/tfm/public/cm/cmr10.tfm" 1136768653 1296 45809c5a464d5f32c8f98ba97c1bb47f ""
  "/usr/local/texlive/2024/texmf-dist/fonts/tfm/public/cm/cmr12.tfm" 1136768653 1288 655e228510b4c2a1abe905c368440826 ""
  "/usr/local/texlive/2024/texmf-dist/fonts/tfm/public/cm/cmr17.tfm" 1136768653 1292 296a67155bdbfc32aa9c636f21e91433 ""
  "/usr/local/texlive/2024/texmf-dist/fonts/tfm/public/cm/cmr6.tfm" 1136768653 1300 b62933e007d01cfd073f79b963c01526 ""
  "/usr/local/texlive/2024/texmf-dist/fonts/tfm/public/cm/cmr8.tfm" 1136768653 1292 21c1c5bfeaebccffdb478fd231a0997d ""
  "/usr/local/texlive/2024/texmf-dist/fonts/tfm/public/cm/cmsy10.tfm" 1136768653 1124 6c73e740cf17375f03eec0ee63599741 ""
  "/usr/local/texlive/2024/texmf-dist/fonts/tfm/public/cm/cmsy6.tfm" 1136768653 1116 933a60c408fc0a863a92debe84b2d294 ""
  "/usr/local/texlive/2024/texmf-dist/fonts/tfm/public/cm/cmsy8.tfm" 1136768653 1120 8b7d695260f3cff42e636090a8002094 ""
  "/usr/local/texlive/2024/texmf-dist/fonts/tfm/public/cm/cmti10.tfm" 1136768653 1480 aa8e34af0eb6a2941b776984cf1dfdc4 ""
  "/usr/local/texlive/2024/texmf-dist/fonts/tfm/public/cm/cmti12.tfm" 1136768653 1484 ed72f8f5cf654cda15ecc8e32bfcbee5 ""
  "/usr/local/texlive/2024/texmf-dist/fonts/tfm/public/cm/cmtt10.tfm" 1136768653 768 1321e9409b4137d6fb428ac9dc956269 ""
  "/usr/local/texlive/2024/texmf-dist/fonts/tfm/public/cm/cmtt8.tfm" 1136768653 768 d7b9a2629a0c353102ad947dc9221d49 ""
  "/usr/local/texlive/2024/texmf-dist/fonts/type1/public/amsfonts/cm/cmbx10.pfb" 1248133631 34811 78b52f49e893bcba91bd7581cdc144c0 ""
  "/usr/local/texlive/2024/texmf-dist/fonts/type1/public/amsfonts/cm/cmbx12.pfb" 1248133631 32080 340ef9bf63678554ee606688e7b5339d ""
  "/usr/local/texlive/2024/texmf-dist/fonts/type1/public/amsfonts/cm/cmbx8.pfb" 1248133631 32166 b0c356b15f19587482a9217ce1d8fa67 ""
  "/usr/local/texlive/2024/texmf-dist/fonts/type1/public/amsfonts/cm/cmex10.pfb" 1248133631 30251 6afa5cb1d0204815a708a080681d4674 ""
  "/usr/local/texlive/2024/texmf-dist/fonts/type1/public/amsfonts/cm/cmmi10.pfb" 1248133631 36299 5f9df58c2139e7edcf37c8fca4bd384d ""
  "/usr/local/texlive/2024/texmf-dist/fonts/type1/public/amsfonts/cm/cmmi12.pfb" 1248133631 36741 fa121aac0049305630cf160b86157ee4 ""
  "/usr/local/texlive/2024/texmf-dist/fonts/type1/public/amsfonts/cm/cmmi6.pfb" 1248133631 37166 8ab3487cbe3ab49ebce74c29ea2418db ""
  "/usr/local/texlive/2024/texmf-dist/fonts/type1/public/amsfonts/cm/cmmi8.pfb" 1248133631 35469 70d41d2b9ea31d5d813066df7c99281c ""
  "/usr/local/texlive/2024/texmf-dist/fonts/type1/public/amsfonts/cm/cmr10.pfb" 1248133631 35752 024fb6c41858982481f6968b5fc26508 ""
  "/usr/local/texlive/2024/texmf-dist/fonts/type1/public/amsfonts/cm/cmr12.pfb" 1248133631 32722 d7379af29a190c3f453aba36302ff5a9 ""
  "/usr/local/texlive/2024/texmf-dist/fonts/type1/public/amsfonts/cm/cmr17.pfb" 1248133631 32362 179c33bbf43f19adbb3825bb4e36e57a ""
  "/usr/local/texlive/2024/texmf-dist/fonts/type1/public/amsfonts/cm/cmr6.pfb" 1248133631 32734 69e00a6b65cedb993666e42eedb3d48f ""
  "/usr/local/texlive/2024/texmf-dist/fonts/type1/public/amsfonts/cm/cmr8.pfb" 1248133631 32726 0a1aea6fcd6468ee2cf64d891f5c43c8 ""
  "/usr/local/texlive/2024/texmf-dist/fonts/type1/public/amsfonts/cm/cmsy10.pfb" 1248133631 32569 5e5ddc8df908dea60932f3c484a54c0d ""
  "/usr/local/texlive/2024/texmf-dist/fonts/type1/public/amsfonts/cm/cmsy6.pfb" 1248133631 32587 1788b0c1c5b39540c96f5e42ccd6dae8 ""
  "/usr/local/texlive/2024/texmf-dist/fonts/type1/public/amsfonts/cm/cmsy8.pfb" 1248133631 32626 4f5c1b83753b1dd3a97d1b399a005b4b ""
  "/usr/local/texlive/2024/texmf-dist/fonts/type1/public/amsfonts/cm/cmti10.pfb" 1248133631 37944 359e864bd06cde3b1cf57bb20757fb06 ""
  "/usr/local/texlive/2024/texmf-dist/fonts/type1/public/amsfonts/cm/cmti12.pfb" 1248133631 36118 fad905eba93cff5bce1e185fe980a177 ""
  "/usr/local/texlive/2024/texmf-dist/fonts/type1/public/amsfonts/cm/cmtt10.pfb" 1248133631 31099 c85edf1dd5b9e826d67c9c7293b6786c ""
  "/usr/local/texlive/2024/texmf-dist/fonts/type1/public/cm-super/sfrm0700.pfb" 1215737283 154599 ded6d7c21788a8930eadc7fef7518942 ""
  "/usr/local/texlive/2024/texmf-dist/fonts/type1/public/cm-super/sfrm1000.pfb" 1215737283 138258 6525c253f16cededa14c7fd0da7f67b2 ""
  "/usr/local/texlive/2024/texmf-dist/tex/context/base/mkii/supp-pdf.mkii" 1461363279 71627 94eb9990bed73c364d7f53f960cc8c5b ""
  "/usr/local/texlive/2024/texmf-dist/tex/generic/atbegshi/atbegshi.sty" 1575674566 24708 5584a51a7101caf7e6bbf1fc27d8f7b1 ""
  "/usr/local/texlive/2024/texmf-dist/tex/generic/bigintcalc/bigintcalc.sty" 1576625341 40635 c40361e206be584d448876bba8a64a3b ""
  "/usr/local/texlive/2024/texmf-dist/tex/generic/bitset/bitset.sty" 1576016050 33961 6b5c75130e435b2bfdb9f480a09a39f9 ""
  "/usr/local/texlive/2024/texmf-dist/tex/generic/gettitlestring/gettitlestring.sty" 1576625223 8371 9d55b8bd010bc717624922fb3477d92e ""
  "/usr/local/texlive/2024/texmf-dist/tex/generic/iftex/iftex.sty" 1644112042 7237 bdd120a32c8fdb4b433cf9ca2e7cd98a ""
  "/usr/local/texlive/2024/texmf-dist/tex/generic/iftex/ifvtex.sty" 1572645307 1057 525c2192b5febbd8c1f662c9468335bb ""
  "/usr/local/texlive/2024/texmf-dist/tex/generic/infwarerr/infwarerr.sty" 1575499628 8356 7bbb2c2373aa810be568c29e333da8ed ""
  "/usr/local/texlive/2024/texmf-dist/tex/generic/intcalc/intcalc.sty" 1576625065 31769 002a487f55041f8e805cfbf6385ffd97 ""
  "/usr/local/texlive/2024/texmf-dist/tex/generic/kvdefinekeys/kvdefinekeys.sty" 1576878844 5412 d5a2436094cd7be85769db90f29250a6 ""
  "/usr/local/texlive/2024/texmf-dist/tex/generic/ltxcmds/ltxcmds.sty" 1701727651 17865 1a9bd36b4f98178fa551aca822290953 ""
  "/usr/local/texlive/2024/texmf-dist/tex/generic/pdfescape/pdfescape.sty" 1576015897 19007 15924f7228aca6c6d184b115f4baa231 ""
  "/usr/local/texlive/2024/texmf-dist/tex/generic/pdftexcmds/pdftexcmds.sty" 1593379760 20089 80423eac55aa175305d35b49e04fe23b ""
  "/usr/local/texlive/2024/texmf-dist/tex/generic/pgf/basiclayer/pgfcore.code.tex" 1673816307 1016 1c2b89187d12a2768764b83b4945667c ""
  "/usr/local/texlive/2024/texmf-dist/tex/generic/pgf/basiclayer/pgfcorearrows.code.tex" 1601326656 43820 1fef971b75380574ab35a0d37fd92608 ""
  "/usr/local/texlive/2024/texmf-dist/tex/generic/pgf/basiclayer/pgfcoreexternal.code.tex" 1601326656 19324 f4e4c6403dd0f1605fd20ed22fa79dea ""
  "/usr/local/texlive/2024/texmf-dist/tex/generic/pgf/basiclayer/pgfcoregraphicstate.code.tex" 1601326656 6038 ccb406740cc3f03bbfb58ad504fe8c27 ""
  "/usr/local/texlive/2024/texmf-dist/tex/generic/pgf/basiclayer/pgfcoreimage.code.tex" 1673816307 6911 f6d4cf5a3fef5cc879d668b810e82868 ""
  "/usr/local/texlive/2024/texmf-dist/tex/generic/pgf/basiclayer/pgfcorelayers.code.tex" 1601326656 4883 42daaf41e27c3735286e23e48d2d7af9 ""
  "/usr/local/texlive/2024/texmf-dist/tex/generic/pgf/basiclayer/pgfcoreobjects.code.tex" 1601326656 2544 8c06d2a7f0f469616ac9e13db6d2f842 ""
  "/usr/local/texlive/2024/texmf-dist/tex/generic/pgf/basiclayer/pgfcorepathconstruct.code.tex" 1601326656 44195 5e390c414de027626ca5e2df888fa68d ""
  "/usr/local/texlive/2024/texmf-dist/tex/generic/pgf/basiclayer/pgfcorepathprocessing.code.tex" 1601326656 17311 2ef6b2e29e2fc6a2fc8d6d652176e257 ""
  "/usr/local/texlive/2024/texmf-dist/tex/generic/pgf/basiclayer/pgfcorepathusage.code.tex" 1601326656 21302 788a79944eb22192a4929e46963a3067 ""
  "/usr/local/texlive/2024/texmf-dist/tex/generic/pgf/basiclayer/pgfcorepatterns.code.tex" 1673816307 9691 3d42d89522f4650c2f3dc616ca2b925e ""
  "/usr/local/texlive/2024/texmf-dist/tex/generic/pgf/basiclayer/pgfcorepoints.code.tex" 1601326656 33335 dd1fa4814d4e51f18be97d88bf0da60c ""
  "/usr/local/texlive/2024/texmf-dist/tex/generic/pgf/basiclayer/pgfcorequick.code.tex" 1601326656 2965 4c2b1f4e0826925746439038172e5d6f ""
  "/usr/local/texlive/2024/texmf-dist/tex/generic/pgf/basiclayer/pgfcorerdf.code.tex" 1601326656 5196 2cc249e0ee7e03da5f5f6589257b1e5b ""
  "/usr/local/texlive/2024/texmf-dist/tex/generic/pgf/basiclayer/pgfcorescopes.code.tex" 1673816307 20821 7579108c1e9363e61a0b1584778804aa ""
  "/usr/local/texlive/2024/texmf-dist/tex/generic/pgf/basiclayer/pgfcoreshade.code.tex" 1601326656 35249 abd4adf948f960299a4b3d27c5dddf46 ""
  "/usr/local/texlive/2024/texmf-dist/tex/generic/pgf/basiclayer/pgfcoretransformations.code.tex" 1673816307 22012 81b34a0aa8fa1a6158cc6220b00e4f10 ""
  "/usr/local/texlive/2024/texmf-dist/tex/generic/pgf/basiclayer/pgfcoretransparency.code.tex" 1601326656 8893 e851de2175338fdf7c17f3e091d94618 ""
  "/usr/local/texlive/2024/texmf-dist/tex/generic/pgf/frontendlayer/tikz/libraries/tikzlibraryarrows.code.tex" 1601326656 319 225dfe354ba678ff3c194968db39d447 ""
  "/usr/local/texlive/2024/texmf-dist/tex/generic/pgf/frontendlayer/tikz/libraries/tikzlibrarychains.code.tex" 1673816307 6816 d02c83dff7646998a96988d92df7f6f4 ""
  "/usr/local/texlive/2024/texmf-dist/tex/generic/pgf/frontendlayer/tikz/libraries/tikzlibraryfit.code.tex" 1673816307 3626 2d87dc681257fa32d07a8b3934b10f88 ""
  "/usr/local/texlive/2024/texmf-dist/tex/generic/pgf/frontendlayer/tikz/libraries/tikzlibrarypositioning.code.tex" 1601326656 3937 3f208572dd82c71103831da976d74f1a ""
  "/usr/local/texlive/2024/texmf-dist/tex/generic/pgf/frontendlayer/tikz/libraries/tikzlibraryshapes.arrows.code.tex" 1601326656 410 048d1174dabde96757a5387b8f23d968 ""
  "/usr/local/texlive/2024/texmf-dist/tex/generic/pgf/frontendlayer/tikz/libraries/tikzlibraryshapes.callouts.code.tex" 1601326656 1201 8bd51e254d3ecf0cd2f21edd9ab6f1bb ""
  "/usr/local/texlive/2024/texmf-dist/tex/generic/pgf/frontendlayer/tikz/libraries/tikzlibraryshapes.code.tex" 1601326656 494 8de62576191924285b021f4fc4292e16 ""
  "/usr/local/texlive/2024/texmf-dist/tex/generic/pgf/frontendlayer/tikz/libraries/tikzlibraryshapes.geometric.code.tex" 1601326656 339 be0fe46d92a80e3385dd6a83511a46f2 ""
  "/usr/local/texlive/2024/texmf-dist/tex/generic/pgf/frontendlayer/tikz/libraries/tikzlibraryshapes.misc.code.tex" 1601326656 329 ba6d5440f8c16779c2384e0614158266 ""
  "/usr/local/texlive/2024/texmf-dist/tex/generic/pgf/frontendlayer/tikz/libraries/tikzlibraryshapes.multipart.code.tex" 1673816307 923 c7a223b32ffdeb1c839d97935eee61ff ""
  "/usr/local/texlive/2024/texmf-dist/tex/generic/pgf/frontendlayer/tikz/libraries/tikzlibraryshapes.symbols.code.tex" 1601326656 475 4b4056fe07caa0603fede9a162fe666d ""
  "/usr/local/texlive/2024/texmf-dist/tex/generic/pgf/frontendlayer/tikz/libraries/tikzlibrarysvg.path.code.tex" 1601326656 911 6574fc8fd117350d2b19ffbc21415df7 ""
  "/usr/local/texlive/2024/texmf-dist/tex/generic/pgf/frontendlayer/tikz/libraries/tikzlibrarytopaths.code.tex" 1608933718 11518 738408f795261b70ce8dd47459171309 ""
  "/usr/local/texlive/2024/texmf-dist/tex/generic/pgf/frontendlayer/tikz/tikz.code.tex" 1673816307 186782 af500404a9edec4d362912fe762ded92 ""
  "/usr/local/texlive/2024/texmf-dist/tex/generic/pgf/libraries/pgflibraryarrows.code.tex" 1601326656 31874 89148c383c49d4c72114a76fd0062299 ""
  "/usr/local/texlive/2024/texmf-dist/tex/generic/pgf/libraries/pgflibraryplothandlers.code.tex" 1601326656 32995 ac577023e12c0e4bd8aa420b2e852d1a ""
  "/usr/local/texlive/2024/texmf-dist/tex/generic/pgf/libraries/pgflibrarysvg.path.code.tex" 1601326656 24742 2664b65ba02d7355a10bbd4e3a69b2e7 ""
  "/usr/local/texlive/2024/texmf-dist/tex/generic/pgf/libraries/shapes/pgflibraryshapes.arrows.code.tex" 1673816307 91587 d9b31a3e308b08833e4528a7b4484b4a ""
  "/usr/local/texlive/2024/texmf-dist/tex/generic/pgf/libraries/shapes/pgflibraryshapes.callouts.code.tex" 1601326656 33336 427c354e28a4802ffd781da22ae9f383 ""
  "/usr/local/texlive/2024/texmf-dist/tex/generic/pgf/libraries/shapes/pgflibraryshapes.geometric.code.tex" 1673816307 161011 76ab54df0aa1a9d3b27a94864771d38d ""
  "/usr/local/texlive/2024/texmf-dist/tex/generic/pgf/libraries/shapes/pgflibraryshapes.misc.code.tex" 1673816307 46249 d1f322c52d26cf506b4988f31902cd5d ""
  "/usr/local/texlive/2024/texmf-dist/tex/generic/pgf/libraries/shapes/pgflibraryshapes.multipart.code.tex" 1601326656 62281 aff261ef10ba6cbe8e3c872a38c05a61 ""
  "/usr/local/texlive/2024/texmf-dist/tex/generic/pgf/libraries/shapes/pgflibraryshapes.symbols.code.tex" 1673816307 90521 9d46d4504c2ffed28ff5ef3c43d15f21 ""
  "/usr/local/texlive/2024/texmf-dist/tex/generic/pgf/math/pgfint.code.tex" 1557692582 3063 8c415c68a0f3394e45cfeca0b65f6ee6 ""
  "/usr/local/texlive/2024/texmf-dist/tex/generic/pgf/math/pgfmath.code.tex" 1673816307 949 cea70942e7b7eddabfb3186befada2e6 ""
  "/usr/local/texlive/2024/texmf-dist/tex/generic/pgf/math/pgfmathcalc.code.tex" 1673816307 13270 2e54f2ce7622437bf37e013d399743e3 ""
  "/usr/local/texlive/2024/texmf-dist/tex/generic/pgf/math/pgfmathfloat.code.tex" 1673816307 104717 9b2393fbf004a0ce7fa688dbce423848 ""
  "/usr/local/texlive/2024/texmf-dist/tex/generic/pgf/math/pgfmathfunctions.base.code.tex" 1601326656 10165 cec5fa73d49da442e56efc2d605ef154 ""
  "/usr/local/texlive/2024/texmf-dist/tex/generic/pgf/math/pgfmathfunctions.basic.code.tex" 1601326656 28178 41c17713108e0795aac6fef3d275fbca ""
  "/usr/local/texlive/2024/texmf-dist/tex/generic/pgf/math/pgfmathfunctions.code.tex" 1673816307 9649 85779d3d8d573bfd2cd4137ba8202e60 ""
  "/usr/local/texlive/2024/texmf-dist/tex/generic/pgf/math/pgfmathfunctions.comparison.code.tex" 1601326656 3865 ac538ab80c5cf82b345016e474786549 ""
  "/usr/local/texlive/2024/texmf-dist/tex/generic/pgf/math/pgfmathfunctions.integerarithmetics.code.tex" 1557692582 3177 27d85c44fbfe09ff3b2cf2879e3ea434 ""
  "/usr/local/texlive/2024/texmf-dist/tex/generic/pgf/math/pgfmathfunctions.misc.code.tex" 1621110968 11024 0179538121bc2dba172013a3ef89519f ""
  "/usr/local/texlive/2024/texmf-dist/tex/generic/pgf/math/pgfmathfunctions.random.code.tex" 1673816307 7890 0a86dbf4edfd88d022e0d889ec78cc03 ""
  "/usr/local/texlive/2024/texmf-dist/tex/generic/pgf/math/pgfmathfunctions.round.code.tex" 1601326656 3379 781797a101f647bab82741a99944a229 ""
  "/usr/local/texlive/2024/texmf-dist/tex/generic/pgf/math/pgfmathfunctions.trigonometric.code.tex" 1601326656 92405 f515f31275db273f97b9d8f52e1b0736 ""
  "/usr/local/texlive/2024/texmf-dist/tex/generic/pgf/math/pgfmathparser.code.tex" 1673816307 37466 97b0a1ba732e306a1a2034f5a73e239f ""
  "/usr/local/texlive/2024/texmf-dist/tex/generic/pgf/math/pgfmathutil.code.tex" 1601326656 8471 c2883569d03f69e8e1cabfef4999cfd7 ""
  "/usr/local/texlive/2024/texmf-dist/tex/generic/pgf/modules/pgfmodulematrix.code.tex" 1673816307 21211 1e73ec76bd73964d84197cc3d2685b01 ""
  "/usr/local/texlive/2024/texmf-dist/tex/generic/pgf/modules/pgfmoduleparser.code.tex" 1601326656 19581 c8cc0eb77d3c8a725f41ccfbc23bbb9d ""
  "/usr/local/texlive/2024/texmf-dist/tex/generic/pgf/modules/pgfmoduleplot.code.tex" 1601326656 16121 346f9013d34804439f7436ff6786cef7 ""
  "/usr/local/texlive/2024/texmf-dist/tex/generic/pgf/modules/pgfmoduleshapes.code.tex" 1673816307 44792 271e2e1934f34c759f4dedb1e14a5015 ""
  "/usr/local/texlive/2024/texmf-dist/tex/generic/pgf/pgf.revision.tex" 1673816307 114 e6d443369d0673933b38834bf99e422d ""
  "/usr/local/texlive/2024/texmf-dist/tex/generic/pgf/systemlayer/pgf.cfg" 1601326656 926 2963ea0dcf6cc6c0a770b69ec46a477b ""
  "/usr/local/texlive/2024/texmf-dist/tex/generic/pgf/systemlayer/pgfsys-common-pdf.def" 1673816307 5542 32f75a31ea6c3a7e1148cd6d5e93dbb7 ""
  "/usr/local/texlive/2024/texmf-dist/tex/generic/pgf/systemlayer/pgfsys-pdftex.def" 1673816307 12612 7774ba67bfd72e593c4436c2de6201e3 ""
  "/usr/local/texlive/2024/texmf-dist/tex/generic/pgf/systemlayer/pgfsys.code.tex" 1673816307 61351 bc5f86e0355834391e736e97a61abced ""
  "/usr/local/texlive/2024/texmf-dist/tex/generic/pgf/systemlayer/pgfsysprotocol.code.tex" 1601326656 1896 b8e0ca0ac371d74c0ca05583f6313c91 ""
  "/usr/local/texlive/2024/texmf-dist/tex/generic/pgf/systemlayer/pgfsyssoftpath.code.tex" 1601326656 7778 53c8b5623d80238f6a20aa1df1868e63 ""
  "/usr/local/texlive/2024/texmf-dist/tex/generic/pgf/utilities/pgffor.code.tex" 1673816307 24033 d8893a1ec4d1bfa101b172754743d340 ""
  "/usr/local/texlive/2024/texmf-dist/tex/generic/pgf/utilities/pgfkeys.code.tex" 1673816307 39784 414c54e866ebab4b801e2ad81d9b21d8 ""
  "/usr/local/texlive/2024/texmf-dist/tex/generic/pgf/utilities/pgfkeyslibraryfiltered.code.tex" 1673816307 37433 940bc6d409f1ffd298adfdcaf125dd86 ""
  "/usr/local/texlive/2024/texmf-dist/tex/generic/pgf/utilities/pgfrcs.code.tex" 1673816307 4385 510565c2f07998c8a0e14f0ec07ff23c ""
  "/usr/local/texlive/2024/texmf-dist/tex/generic/pgf/utilities/pgfutil-common.tex" 1673816307 29239 22e8c7516012992a49873eff0d868fed ""
  "/usr/local/texlive/2024/texmf-dist/tex/generic/pgf/utilities/pgfutil-latex.def" 1673816307 6950 8524a062d82b7afdc4a88a57cb377784 ""
  "/usr/local/texlive/2024/texmf-dist/tex/generic/uniquecounter/uniquecounter.sty" 1576624663 7008 f92eaa0a3872ed622bbf538217cd2ab7 ""
  "/usr/local/texlive/2024/texmf-dist/tex/latex/amsfonts/amsfonts.sty" 1359763108 5949 3f3fd50a8cc94c3d4cbf4fc66cd3df1c ""
  "/usr/local/texlive/2024/texmf-dist/tex/latex/amsfonts/amssymb.sty" 1359763108 13829 94730e64147574077f8ecfea9bb69af4 ""
  "/usr/local/texlive/2024/texmf-dist/tex/latex/amsfonts/umsa.fd" 1359763108 961 6518c6525a34feb5e8250ffa91731cff ""
  "/usr/local/texlive/2024/texmf-dist/tex/latex/amsfonts/umsb.fd" 1359763108 961 d02606146ba5601b5645f987c92e6193 ""
  "/usr/local/texlive/2024/texmf-dist/tex/latex/amsmath/amsbsy.sty" 1686341992 2222 499d61426192c39efd8f410ee1a52b9c ""
  "/usr/local/texlive/2024/texmf-dist/tex/latex/amsmath/amsgen.sty" 1686341992 4173 82ac04dfb1256038fad068287fbb4fe6 ""
  "/usr/local/texlive/2024/texmf-dist/tex/latex/amsmath/amsmath.sty" 1686341992 88371 d84032c0f422c3d1e282266c01bef237 ""
  "/usr/local/texlive/2024/texmf-dist/tex/latex/amsmath/amsopn.sty" 1686341992 4474 b811654f4bf125f11506d13d13647efb ""
  "/usr/local/texlive/2024/texmf-dist/tex/latex/amsmath/amstext.sty" 1686341992 2444 0d0c1ee65478277e8015d65b86983da2 ""
  "/usr/local/texlive/2024/texmf-dist/tex/latex/atveryend/atveryend.sty" 1576191570 19336 ce7ae9438967282886b3b036cfad1e4d ""
  "/usr/local/texlive/2024/texmf-dist/tex/latex/auxhook/auxhook.sty" 1576625391 3935 57aa3c3e203a5c2effb4d2bd2efbc323 ""
  "/usr/local/texlive/2024/texmf-dist/tex/latex/base/alltt.sty" 1705352648 3137 080666101e6db698c7daf04c95abb706 ""
  "/usr/local/texlive/2024/texmf-dist/tex/latex/base/article.cls" 1705352648 20144 147463a6a579f4597269ef9565205cfe ""
  "/usr/local/texlive/2024/texmf-dist/tex/latex/base/atbegshi-ltx.sty" 1705352648 3045 273c666a54e60b9f730964f431a56c1b ""
  "/usr/local/texlive/2024/texmf-dist/tex/latex/base/atveryend-ltx.sty" 1705352648 2462 6bc53756156dbd71c1ad550d30a3b93f ""
  "/usr/local/texlive/2024/texmf-dist/tex/latex/base/size12.clo" 1705352648 8449 f07039d8e4e89f21078d9b5137579bfc ""
  "/usr/local/texlive/2024/texmf-dist/tex/latex/booktabs/booktabs.sty" 1579038678 6078 f1cb470c9199e7110a27851508ed7a5c ""
  "/usr/local/texlive/2024/texmf-dist/tex/latex/caption/caption.sty" 1696191071 56128 c2ccf1a29d78c33bc553880402e4fb9a ""
  "/usr/local/texlive/2024/texmf-dist/tex/latex/caption/caption3.sty" 1696191071 72619 ee90b6612147680fd73c3b1406a74245 ""
  "/usr/local/texlive/2024/texmf-dist/tex/latex/caption/subcaption.sty" 1690576852 12494 0c0cdb824278a4d51cefeb2e79901315 ""
  "/usr/local/texlive/2024/texmf-dist/tex/latex/colortbl/colortbl.sty" 1708463147 12355 ec728d2e4c37cf8919ee2eff9b75ad0c ""
  "/usr/local/texlive/2024/texmf-dist/tex/latex/environ/environ.sty" 1399239813 4378 f429f0da968c278653359293040a8f52 ""
  "/usr/local/texlive/2024/texmf-dist/tex/latex/epstopdf-pkg/epstopdf-base.sty" 1579991033 13886 d1306dcf79a944f6988e688c1785f9ce ""
  "/usr/local/texlive/2024/texmf-dist/tex/latex/etoolbox/etoolbox.sty" 1601931149 46845 3b58f70c6e861a13d927bff09d35ecbc ""
  "/usr/local/texlive/2024/texmf-dist/tex/latex/fancyhdr/fancyhdr.sty" 1668028059 18450 88279bf67c81e69f8e3f1c1bad1a26c5 ""
  "/usr/local/texlive/2024/texmf-dist/tex/latex/float/float.sty" 1137110151 6749 16d2656a1984957e674b149555f1ea1d ""
  "/usr/local/texlive/2024/texmf-dist/tex/latex/geometry/geometry.sty" 1578002852 41601 9cf6c5257b1bc7af01a58859749dd37a ""
  "/usr/local/texlive/2024/texmf-dist/tex/latex/graphics-cfg/color.cfg" 1459978653 1213 620bba36b25224fa9b7e1ccb4ecb76fd ""
  "/usr/local/texlive/2024/texmf-dist/tex/latex/graphics-cfg/graphics.cfg" 1465944070 1224 978390e9c2234eab29404bc21b268d1e ""
  "/usr/local/texlive/2024/texmf-dist/tex/latex/graphics-def/pdftex.def" 1663965824 19448 1e988b341dda20961a6b931bcde55519 ""
  "/usr/local/texlive/2024/texmf-dist/tex/latex/graphics/color.sty" 1654720880 7233 e46ce9241d2b2ca2a78155475fdd557a ""
  "/usr/local/texlive/2024/texmf-dist/tex/latex/graphics/graphics.sty" 1654720880 18387 8f900a490197ebaf93c02ae9476d4b09 ""
  "/usr/local/texlive/2024/texmf-dist/tex/latex/graphics/graphicx.sty" 1654720880 8010 a8d949cbdbc5c983593827c9eec252e1 ""
  "/usr/local/texlive/2024/texmf-dist/tex/latex/graphics/keyval.sty" 1654720880 2671 7e67d78d9b88c845599a85b2d41f2e39 ""
  "/usr/local/texlive/2024/texmf-dist/tex/latex/graphics/mathcolor.ltx" 1667332637 2885 9c645d672ae17285bba324998918efd8 ""
  "/usr/local/texlive/2024/texmf-dist/tex/latex/graphics/trig.sty" 1654720880 4023 293ea1c16429fc0c4cf605f4da1791a9 ""
  "/usr/local/texlive/2024/texmf-dist/tex/latex/hycolor/hycolor.sty" 1580250785 17914 4c28a13fc3d975e6e81c9bea1d697276 ""
  "/usr/local/texlive/2024/texmf-dist/tex/latex/hyperref/hpdftex.def" 1705871765 48154 e46bf8adeb936500541441171d61726d ""
  "/usr/local/texlive/2024/texmf-dist/tex/latex/hyperref/hyperref.sty" 1705871765 220920 fd3cbb5f1a2bc9b8f451b8b7d8171264 ""
  "/usr/local/texlive/2024/texmf-dist/tex/latex/hyperref/nameref.sty" 1705871765 11026 182c63f139a71afd30a28e5f1ed2cd1c ""
  "/usr/local/texlive/2024/texmf-dist/tex/latex/hyperref/pd1enc.def" 1705871765 14249 e67cb186717b7ab18d14a4875e7e98b5 ""
  "/usr/local/texlive/2024/texmf-dist/tex/latex/hyperref/puenc.def" 1705871765 117112 05831178ece2cad4d9629dcf65099b11 ""
  "/usr/local/texlive/2024/texmf-dist/tex/latex/kvoptions/kvoptions.sty" 1655478651 22555 6d8e155cfef6d82c3d5c742fea7c992e ""
  "/usr/local/texlive/2024/texmf-dist/tex/latex/kvsetkeys/kvsetkeys.sty" 1665067230 13815 760b0c02f691ea230f5359c4e1de23a7 ""
  "/usr/local/texlive/2024/texmf-dist/tex/latex/l3backend/l3backend-pdftex.def" 1708463273 30006 3d512c0edd558928ddea1690180ef77e ""
  "/usr/local/texlive/2024/texmf-dist/tex/latex/lastpage/lastpage.sty" 1697402539 2868 94ccb360e6e4443cad221f78a5cbb6a8 ""
  "/usr/local/texlive/2024/texmf-dist/tex/latex/lastpage/lastpage2e.sty" 1697402539 2720 a038de4136aa4a721c8ef0dc226ae6b5 ""
  "/usr/local/texlive/2024/texmf-dist/tex/latex/lastpage/lastpagemodern.sty" 1697402539 9166 74f0d39535736e850fd2f2796fd37674 ""
  "/usr/local/texlive/2024/texmf-dist/tex/latex/latexconfig/epstopdf-sys.cfg" 1279039959 678 4792914a8f45be57bb98413425e4c7af ""
  "/usr/local/texlive/2024/texmf-dist/tex/latex/natbib/natbib.sty" 1291685959 45456 1c8843383c0bd05870c45fa0ebea6cc2 ""
  "/usr/local/texlive/2024/texmf-dist/tex/latex/orcidlink/orcidlink.sty" 1704057945 2483 7b39e31504181e4166830ab059a4be2a ""
  "/usr/local/texlive/2024/texmf-dist/tex/latex/pgf/basiclayer/pgf.sty" 1601326656 1090 bae35ef70b3168089ef166db3e66f5b2 ""
  "/usr/local/texlive/2024/texmf-dist/tex/latex/pgf/basiclayer/pgfcore.sty" 1673816307 373 00b204b1d7d095b892ad31a7494b0373 ""
  "/usr/local/texlive/2024/texmf-dist/tex/latex/pgf/compatibility/pgfcomp-version-0-65.sty" 1601326656 21013 f4ff83d25bb56552493b030f27c075ae ""
  "/usr/local/texlive/2024/texmf-dist/tex/latex/pgf/compatibility/pgfcomp-version-1-18.sty" 1601326656 989 c49c8ae06d96f8b15869da7428047b1e ""
  "/usr/local/texlive/2024/texmf-dist/tex/latex/pgf/frontendlayer/tikz.sty" 1601326656 339 c2e180022e3afdb99c7d0ea5ce469b7d ""
  "/usr/local/texlive/2024/texmf-dist/tex/latex/pgf/math/pgfmath.sty" 1601326656 306 c56a323ca5bf9242f54474ced10fca71 ""
  "/usr/local/texlive/2024/texmf-dist/tex/latex/pgf/systemlayer/pgfsys.sty" 1601326656 443 8c872229db56122037e86bcda49e14f3 ""
  "/usr/local/texlive/2024/texmf-dist/tex/latex/pgf/utilities/pgffor.sty" 1601326656 348 ee405e64380c11319f0e249fed57e6c5 ""
  "/usr/local/texlive/2024/texmf-dist/tex/latex/pgf/utilities/pgfkeys.sty" 1601326656 274 5ae372b7df79135d240456a1c6f2cf9a ""
  "/usr/local/texlive/2024/texmf-dist/tex/latex/pgf/utilities/pgfrcs.sty" 1601326656 325 f9f16d12354225b7dd52a3321f085955 ""
  "/usr/local/texlive/2024/texmf-dist/tex/latex/preprint/authblk.sty" 1368488610 7016 985a983ce041cc8959cd31133cba0244 ""
  "/usr/local/texlive/2024/texmf-dist/tex/latex/psnfss/pifont.sty" 1586716065 2283 62e73848f29fd8cd37fb7974c7cf2221 ""
  "/usr/local/texlive/2024/texmf-dist/tex/latex/psnfss/upsy.fd" 1137110629 148 2da0acd77cba348f34823f44cabf0058 ""
  "/usr/local/texlive/2024/texmf-dist/tex/latex/psnfss/upzd.fd" 1137110629 148 b2a94082cb802f90d3daf6dd0c7188a0 ""
  "/usr/local/texlive/2024/texmf-dist/tex/latex/refcount/refcount.sty" 1576624809 9878 9e94e8fa600d95f9c7731bb21dfb67a4 ""
  "/usr/local/texlive/2024/texmf-dist/tex/latex/rerunfilecheck/rerunfilecheck.sty" 1657483315 9714 ba3194bd52c8499b3f1e3eb91d409670 ""
  "/usr/local/texlive/2024/texmf-dist/tex/latex/tikz-bayesnet/tikzlibrarybayesnet.code.tex" 1441490327 3929 23e335ca3e5456a9bff222d6ae8bbb92 ""
  "/usr/local/texlive/2024/texmf-dist/tex/latex/tools/array.sty" 1698869629 12667 e4b5eb11e4b7239e6c8a52bbe074a6c6 ""
  "/usr/local/texlive/2024/texmf-dist/tex/latex/tools/bm.sty" 1698869629 13231 2c742011581e2bf297e33520567d9464 ""
  "/usr/local/texlive/2024/texmf-dist/tex/latex/tools/tabularx.sty" 1698869629 7147 d45559f8a31b8c53ada0640516660003 ""
  "/usr/local/texlive/2024/texmf-dist/tex/latex/trimspaces/trimspaces.sty" 1253232110 1380 971a51b00a14503ddf754cab24c3f209 ""
  "/usr/local/texlive/2024/texmf-dist/tex/latex/url/url.sty" 1388531844 12796 8edb7d69a20b857904dd0ea757c14ec9 ""
  "/usr/local/texlive/2024/texmf-dist/tex/latex/xcolor/xcolor.sty" 1700082560 55487 80a65caedd3722f4c20a14a69e785d8f ""
  "/usr/local/texlive/2024/texmf-dist/web2c/texmf.cnf" 1708706663 41649 5d6ae549fbbcb850a863f69aa41f3d10 ""
  "/usr/local/texlive/2024/texmf-var/fonts/map/pdftex/updmap/pdftex.map" 1725327642.03144 5467645 128b85b7cde5f5edc5cb7f1dd7ff8736 ""
  "/usr/local/texlive/2024/texmf-var/web2c/pdftex/pdflatex.fmt" 1725327546 8221447 ef3adde0a91d5dd6f3042b90671fe166 ""
  "/usr/local/texlive/2024/texmf.cnf" 1710266656 577 e590dabc9e28c5b61546e15f63eebcdf ""
  "figs/constant/n0.pdf" 1751036820 16424 ff9482d94b3e3418850271eda155112c ""
  "figs/exp/growthrate.pdf" 1751036820 17009 6bbc4d887f901c16a7b6a8baaa8b662f ""
  "figs/exp/n0.pdf" 1751036820 16138 0afa50846281f5e1b59b6b88c1ea4779 ""
  "figs/expExpansion/NA.pdf" 1739961919.46907 17736 07977a0570aadf0dbdc7eebe863c0a2b ""
  "figs/expExpansion/growthrate.pdf" 1739959875.76314 18154 3719ab2c814d2c724dfc8ac189abb82d ""
  "figs/expExpansion/n0.pdf" 1739959875.81238 17665 299d17d5bdb865cfc6234a4d67488daf ""
  "figs/gompertzExpansion_f0/N0.pdf" 1739955190.49233 17428 45424b73d3b361ad9b0c2dabda482830 ""
  "figs/gompertzExpansion_f0/NA.pdf" 1739955169.85323 18131 ed5493d25f41bed92cb9d5bc22b5e70d ""
  "figs/gompertzExpansion_f0/b.pdf" 1739955190.59535 18069 48bfc49608bff5d4bd2a933cc3d004ac ""
  "figs/gompertzExpansion_f0/f0.pdf" 1739955190.53428 17876 cf7a341c8df55e0ba4e288f7b1622545 ""
  "figs/gompertzExpansion_t50/NA.pdf" 1739969265.51703 17072 b5fbe870d5953e9c924a63f5ffa415c1 ""
  "figs/gompertzExpansion_t50/b.pdf" 1739961791.04346 17571 e69845046d5ffabe6c9fda83f0ffcc12 ""
  "figs/gompertzExpansion_t50/ninfinity.pdf" 1739961790.93597 17976 636598b0bf44fd341b53bd5e1ca87515 ""
  "figs/gompertzExpansion_t50/t50.pdf" 1739961790.98234 17715 27f937fb9f24c04e9659ea26fa745f0a ""
  "figs/gt16/gt16-f0/b.pdf" 1737757080 18449 c9c58279fd165439c135ebc582210ea4 ""
  "figs/gt16/gt16-f0/delta.pdf" 1737757078 19195 a9696f04a9e9ea174a79653e3d88237e ""
  "figs/gt16/gt16-f0/epsilon.pdf" 1737757080 19629 ae4a0c6542de0333925dc0b1596a8916 ""
  "figs/gt16/gt16-f0/f0.pdf" 1737757078 18235 faa7ce09e41800ed86d69fe2c05575f4 ""
  "figs/gt16/gt16-f0/n0.pdf" 1737757080 17848 395ace047957f215f5ec90812e99cbc6 ""
  "figs/gt16/gt16-t50/Ninf.pdf" 1737757080 18347 3672a62086f4d8e92b307259568b8efe ""
  "figs/gt16/gt16-t50/b.pdf" 1737757080 17067 9b9f005de2748c228f6b949d656e8925 ""
  "figs/gt16/gt16-t50/delta.pdf" 1737757080 18906 b71966248fc0c33cc561c7f86adcd39d ""
  "figs/gt16/gt16-t50/epsilon.pdf" 1737757080 19710 b545286b0647ff9023afc1ad02d90ed3 ""
  "figs/gt16/gt16-t50/t50.pdf" 1737757080 17502 0e846cf56a8e187079f1069a4b99d6b8 ""
  "figs/logistic/Ninf.pdf" 1737757078 18440 fe4357b41b01e237fa74e9336b1ea6c0 ""
  "figs/logistic/b.pdf" 1737757078 17800 38de67c3adc5b71f7e2ab48e5812dad6 ""
  "figs/logistic/t50.pdf" 1737757078 17701 24adaf89f4bc00b350fd3d71fb5a758c ""
  "figs/logisticExpansion/NA.pdf" 1739957854.32949 17602 e0adeca409b2a5924cc9656eac1b16cb ""
  "figs/logisticExpansion/b.pdf" 1739957768.20245 17231 dfdd4472054dc70095afacdb40795c15 ""
  "figs/logisticExpansion/ncarryingcapacity.pdf" 1739957768.07734 18357 c39a010a0494ef5f39fd5a56aa220f36 ""
  "figs/logisticExpansion/t50.pdf" 1739957768.13395 17727 0178ce265f4466f40025e5c981a17cf2 ""
  "figs/nooperator/f0/b.pdf" 1737757078 17909 9300d9fbf0d29dfedcf638b292dbbde7 ""
  "figs/nooperator/f0/f0.pdf" 1737757078 16503 e2ebbf51cfddf6c5ea09c7db371fb14e ""
  "figs/nooperator/f0/n0.pdf" 1737757078 17901 9a38bde7845e19d7ce2552b302094521 ""
  "figs/nooperator/t50/Ninf.pdf" 1737757078 18423 64700efca9f96d242ceaf86187bc5784 ""
  "figs/nooperator/t50/b.pdf" 1737757078 17351 c8ac7c4a16b74c7c47bd4df79b5cfed7 ""
  "figs/nooperator/t50/t50.pdf" 1737757078 17312 965aae2b807f5dd9fc30b3311b35ef5e ""
  "figs/operator/f0/b.pdf" 1737757078 18105 3705c1605a513cf6964f9bf2e682abc9 ""
  "figs/operator/f0/f0.pdf" 1737757078 17910 5a50f5b05e1a8e99acec7e0a37bbc726 ""
  "figs/operator/f0/n0.pdf" 1737757080 17897 e7da6077a5ac06c31239ea0480972fde ""
  "figs/operator/t50/Ninf.pdf" 1737757078 18052 bea21969f48079adb037718853a09789 ""
  "figs/operator/t50/b.pdf" 1737757078 17327 12773bc97e98e6d649523e73e8fa0b35 ""
  "figs/operator/t50/t50.pdf" 1737757078 17302 67d7818c2f800601c66c8bb53e0c38f3 ""
  "supplement.aux" 1763186910.33364 17528 bad5c1e998e60cf7e5f6edbcb76a232c "pdflatex"
  "supplement.bbl" 1763186857.35925 1586 552a621988bfc4c57af39fc06747a229 "bibtex supplement"
  "supplement.out" 1763186910.33475 505 8c56d19950f16b510f524f2106ceb62f "pdflatex"
  "supplement.tex" 1763186909.39442 38221 e82476b3f8ae05e84827906ec8677919 ""
  (generated)
  "supplement.aux"
  "supplement.log"
  "supplement.out"
  "supplement.pdf"
  (rewritten before read)
