# Supplementary material for: Bayesian Model Averaging of Parametric Coalescent Models for Phylodynamic Inference
Source: Mol Biol Evol. 2025 Nov 21;42(12):msaf297. doi: 10.1093/molbev/msaf297 (PMC12704328; doi:10.1093/molbev/msaf297)
Supplement: msaf297_Supplementary_Data [file msaf297_supplementary_data.zip › Tex_LaTeX_suppl/supplement/supplement.fls]

PWD /Users/xuyuan/Desktop/123
INPUT /usr/local/texlive/2024/texmf.cnf
INPUT /usr/local/texlive/2024/texmf-dist/web2c/texmf.cnf
INPUT /usr/local/texlive/2024/texmf-var/web2c/pdftex/pdflatex.fmt
INPUT supplement.tex
OUTPUT supplement.log
INPUT /usr/local/texlive/2024/texmf-dist/tex/latex/base/article.cls
INPUT /usr/local/texlive/2024/texmf-dist/tex/latex/base/article.cls
INPUT /usr/local/texlive/2024/texmf-dist/tex/latex/base/size12.clo
INPUT /usr/local/texlive/2024/texmf-dist/tex/latex/base/size12.clo
INPUT /usr/local/texlive/2024/texmf-dist/tex/latex/base/size12.clo
INPUT /usr/local/texlive/2024/texmf-dist/fonts/map/fontname/texfonts.map
INPUT /usr/local/texlive/2024/texmf-dist/fonts/tfm/public/cm/cmr12.tfm
INPUT /usr/local/texlive/2024/texmf-dist/tex/latex/geometry/geometry.sty
INPUT /usr/local/texlive/2024/texmf-dist/tex/latex/geometry/geometry.sty
INPUT /usr/local/texlive/2024/texmf-dist/tex/latex/graphics/keyval.sty
INPUT /usr/local/texlive/2024/texmf-dist/tex/latex/graphics/keyval.sty
INPUT /usr/local/texlive/2024/texmf-dist/tex/generic/iftex/ifvtex.sty
INPUT /usr/local/texlive/2024/texmf-dist/tex/generic/iftex/ifvtex.sty
INPUT /usr/local/texlive/2024/texmf-dist/tex/generic/iftex/iftex.sty
INPUT /usr/local/texlive/2024/texmf-dist/tex/generic/iftex/iftex.sty
INPUT /usr/local/texlive/2024/texmf-dist/tex/latex/graphics/graphicx.sty
INPUT /usr/local/texlive/2024/texmf-dist/tex/latex/graphics/graphicx.sty
INPUT /usr/local/texlive/2024/texmf-dist/tex/latex/graphics/graphics.sty
INPUT /usr/local/texlive/2024/texmf-dist/tex/latex/graphics/graphics.sty
INPUT /usr/local/texlive/2024/texmf-dist/tex/latex/graphics/trig.sty
INPUT /usr/local/texlive/2024/texmf-dist/tex/latex/graphics/trig.sty
INPUT /usr/local/texlive/2024/texmf-dist/tex/latex/graphics-cfg/graphics.cfg
INPUT /usr/local/texlive/2024/texmf-dist/tex/latex/graphics-cfg/graphics.cfg
INPUT /usr/local/texlive/2024/texmf-dist/tex/latex/graphics-cfg/graphics.cfg
INPUT /usr/local/texlive/2024/texmf-dist/tex/latex/graphics-def/pdftex.def
INPUT /usr/local/texlive/2024/texmf-dist/tex/latex/graphics-def/pdftex.def
INPUT /usr/local/texlive/2024/texmf-dist/tex/latex/graphics-def/pdftex.def
INPUT /usr/local/texlive/2024/texmf-dist/tex/latex/float/float.sty
INPUT /usr/local/texlive/2024/texmf-dist/tex/latex/float/float.sty
INPUT /usr/local/texlive/2024/texmf-dist/tex/latex/amsmath/amsmath.sty
INPUT /usr/local/texlive/2024/texmf-dist/tex/latex/amsmath/amsmath.sty
INPUT /usr/local/texlive/2024/texmf-dist/tex/latex/amsmath/amsopn.sty
INPUT /usr/local/texlive/2024/texmf-dist/tex/latex/amsmath/amstext.sty
INPUT /usr/local/texlive/2024/texmf-dist/tex/latex/amsmath/amstext.sty
INPUT /usr/local/texlive/2024/texmf-dist/tex/latex/amsmath/amsgen.sty
INPUT /usr/local/texlive/2024/texmf-dist/tex/latex/amsmath/amsgen.sty
INPUT /usr/local/texlive/2024/texmf-dist/tex/latex/amsmath/amsbsy.sty
INPUT /usr/local/texlive/2024/texmf-dist/tex/latex/amsmath/amsbsy.sty
INPUT /usr/local/texlive/2024/texmf-dist/tex/latex/amsmath/amsopn.sty
INPUT /usr/local/texlive/2024/texmf-dist/tex/latex/amsfonts/amssymb.sty
INPUT /usr/local/texlive/2024/texmf-dist/tex/latex/amsfonts/amssymb.sty
INPUT /usr/local/texlive/2024/texmf-dist/tex/latex/amsfonts/amsfonts.sty
INPUT /usr/local/texlive/2024/texmf-dist/tex/latex/amsfonts/amsfonts.sty
INPUT /usr/local/texlive/2024/texmf-dist/tex/latex/booktabs/booktabs.sty
INPUT /usr/local/texlive/2024/texmf-dist/tex/latex/booktabs/booktabs.sty
INPUT /usr/local/texlive/2024/texmf-dist/tex/latex/caption/caption.sty
INPUT /usr/local/texlive/2024/texmf-dist/tex/latex/caption/caption.sty
INPUT /usr/local/texlive/2024/texmf-dist/tex/latex/caption/caption3.sty
INPUT /usr/local/texlive/2024/texmf-dist/tex/latex/caption/caption3.sty
INPUT /usr/local/texlive/2024/texmf-dist/tex/latex/fancyhdr/fancyhdr.sty
INPUT /usr/local/texlive/2024/texmf-dist/tex/latex/fancyhdr/fancyhdr.sty
INPUT /usr/local/texlive/2024/texmf-dist/tex/latex/lastpage/lastpage.sty
INPUT /usr/local/texlive/2024/texmf-dist/tex/latex/lastpage/lastpage.sty
INPUT /usr/local/texlive/2024/texmf-dist/tex/latex/lastpage/lastpage2e.sty
INPUT /usr/local/texlive/2024/texmf-dist/tex/latex/lastpage/lastpage2e.sty
INPUT /usr/local/texlive/2024/texmf-dist/tex/latex/lastpage/lastpagemodern.sty
INPUT /usr/local/texlive/2024/texmf-dist/tex/latex/lastpage/lastpagemodern.sty
INPUT /usr/local/texlive/2024/texmf-dist/tex/latex/tools/tabularx.sty
INPUT /usr/local/texlive/2024/texmf-dist/tex/latex/tools/tabularx.sty
INPUT /usr/local/texlive/2024/texmf-dist/tex/latex/tools/array.sty
INPUT /usr/local/texlive/2024/texmf-dist/tex/latex/tools/array.sty
INPUT /usr/local/texlive/2024/texmf-dist/tex/latex/natbib/natbib.sty
INPUT /usr/local/texlive/2024/texmf-dist/tex/latex/natbib/natbib.sty
INPUT /usr/local/texlive/2024/texmf-dist/tex/latex/hyperref/hyperref.sty
INPUT /usr/local/texlive/2024/texmf-dist/tex/latex/hyperref/hyperref.sty
INPUT /usr/local/texlive/2024/texmf-dist/tex/latex/kvsetkeys/kvsetkeys.sty
INPUT /usr/local/texlive/2024/texmf-dist/tex/latex/kvsetkeys/kvsetkeys.sty
INPUT /usr/local/texlive/2024/texmf-dist/tex/generic/kvdefinekeys/kvdefinekeys.sty
INPUT /usr/local/texlive/2024/texmf-dist/tex/generic/kvdefinekeys/kvdefinekeys.sty
INPUT /usr/local/texlive/2024/texmf-dist/tex/generic/pdfescape/pdfescape.sty
INPUT /usr/local/texlive/2024/texmf-dist/tex/generic/pdfescape/pdfescape.sty
INPUT /usr/local/texlive/2024/texmf-dist/tex/generic/ltxcmds/ltxcmds.sty
INPUT /usr/local/texlive/2024/texmf-dist/tex/generic/ltxcmds/ltxcmds.sty
INPUT /usr/local/texlive/2024/texmf-dist/tex/generic/pdftexcmds/pdftexcmds.sty
INPUT /usr/local/texlive/2024/texmf-dist/tex/generic/pdftexcmds/pdftexcmds.sty
INPUT /usr/local/texlive/2024/texmf-dist/tex/generic/infwarerr/infwarerr.sty
INPUT /usr/local/texlive/2024/texmf-dist/tex/generic/infwarerr/infwarerr.sty
INPUT /usr/local/texlive/2024/texmf-dist/tex/latex/hycolor/hycolor.sty
INPUT /usr/local/texlive/2024/texmf-dist/tex/latex/hycolor/hycolor.sty
INPUT /usr/local/texlive/2024/texmf-dist/tex/latex/auxhook/auxhook.sty
INPUT /usr/local/texlive/2024/texmf-dist/tex/latex/auxhook/auxhook.sty
INPUT /usr/local/texlive/2024/texmf-dist/tex/latex/hyperref/nameref.sty
INPUT /usr/local/texlive/2024/texmf-dist/tex/latex/hyperref/nameref.sty
INPUT /usr/local/texlive/2024/texmf-dist/tex/latex/refcount/refcount.sty
INPUT /usr/local/texlive/2024/texmf-dist/tex/latex/refcount/refcount.sty
INPUT /usr/local/texlive/2024/texmf-dist/tex/generic/gettitlestring/gettitlestring.sty
INPUT /usr/local/texlive/2024/texmf-dist/tex/generic/gettitlestring/gettitlestring.sty
INPUT /usr/local/texlive/2024/texmf-dist/tex/latex/kvoptions/kvoptions.sty
INPUT /usr/local/texlive/2024/texmf-dist/tex/latex/kvoptions/kvoptions.sty
INPUT /usr/local/texlive/2024/texmf-dist/tex/latex/etoolbox/etoolbox.sty
INPUT /usr/local/texlive/2024/texmf-dist/tex/latex/etoolbox/etoolbox.sty
INPUT /usr/local/texlive/2024/texmf-dist/tex/latex/hyperref/pd1enc.def
INPUT /usr/local/texlive/2024/texmf-dist/tex/latex/hyperref/pd1enc.def
INPUT /usr/local/texlive/2024/texmf-dist/tex/latex/hyperref/pd1enc.def
INPUT /usr/local/texlive/2024/texmf-dist/tex/generic/intcalc/intcalc.sty
INPUT /usr/local/texlive/2024/texmf-dist/tex/generic/intcalc/intcalc.sty
INPUT /usr/local/texlive/2024/texmf-dist/tex/latex/hyperref/puenc.def
INPUT /usr/local/texlive/2024/texmf-dist/tex/latex/hyperref/puenc.def
INPUT /usr/local/texlive/2024/texmf-dist/tex/latex/hyperref/puenc.def
INPUT /usr/local/texlive/2024/texmf-dist/tex/latex/url/url.sty
INPUT /usr/local/texlive/2024/texmf-dist/tex/latex/url/url.sty
INPUT /usr/local/texlive/2024/texmf-dist/tex/generic/bitset/bitset.sty
INPUT /usr/local/texlive/2024/texmf-dist/tex/generic/bitset/bitset.sty
INPUT /usr/local/texlive/2024/texmf-dist/tex/generic/bigintcalc/bigintcalc.sty
INPUT /usr/local/texlive/2024/texmf-dist/tex/generic/bigintcalc/bigintcalc.sty
INPUT /usr/local/texlive/2024/texmf-dist/tex/generic/atbegshi/atbegshi.sty
INPUT /usr/local/texlive/2024/texmf-dist/tex/latex/base/atbegshi-ltx.sty
INPUT /usr/local/texlive/2024/texmf-dist/tex/latex/base/atbegshi-ltx.sty
INPUT /usr/local/texlive/2024/texmf-dist/tex/latex/hyperref/hpdftex.def
INPUT /usr/local/texlive/2024/texmf-dist/tex/latex/hyperref/hpdftex.def
INPUT /usr/local/texlive/2024/texmf-dist/tex/latex/hyperref/hpdftex.def
INPUT /usr/local/texlive/2024/texmf-dist/tex/latex/atveryend/atveryend.sty
INPUT /usr/local/texlive/2024/texmf-dist/tex/latex/base/atveryend-ltx.sty
INPUT /usr/local/texlive/2024/texmf-dist/tex/latex/base/atveryend-ltx.sty
INPUT /usr/local/texlive/2024/texmf-dist/tex/latex/rerunfilecheck/rerunfilecheck.sty
INPUT /usr/local/texlive/2024/texmf-dist/tex/latex/rerunfilecheck/rerunfilecheck.sty
INPUT /usr/local/texlive/2024/texmf-dist/tex/generic/uniquecounter/uniquecounter.sty
INPUT /usr/local/texlive/2024/texmf-dist/tex/generic/uniquecounter/uniquecounter.sty
INPUT /usr/local/texlive/2024/texmf-dist/tex/latex/xcolor/xcolor.sty
INPUT /usr/local/texlive/2024/texmf-dist/tex/latex/xcolor/xcolor.sty
INPUT /usr/local/texlive/2024/texmf-dist/tex/latex/graphics-cfg/color.cfg
INPUT /usr/local/texlive/2024/texmf-dist/tex/latex/graphics-cfg/color.cfg
INPUT /usr/local/texlive/2024/texmf-dist/tex/latex/graphics-cfg/color.cfg
INPUT /usr/local/texlive/2024/texmf-dist/tex/latex/graphics/mathcolor.ltx
INPUT /usr/local/texlive/2024/texmf-dist/tex/latex/graphics/mathcolor.ltx
INPUT /usr/local/texlive/2024/texmf-dist/tex/latex/graphics/mathcolor.ltx
INPUT /usr/local/texlive/2024/texmf-dist/tex/latex/colortbl/colortbl.sty
INPUT /usr/local/texlive/2024/texmf-dist/tex/latex/colortbl/colortbl.sty
INPUT /usr/local/texlive/2024/texmf-dist/tex/latex/graphics/color.sty
INPUT /usr/local/texlive/2024/texmf-dist/tex/latex/base/alltt.sty
INPUT /usr/local/texlive/2024/texmf-dist/tex/latex/base/alltt.sty
INPUT /usr/local/texlive/2024/texmf-dist/tex/latex/pgf/frontendlayer/tikz.sty
INPUT /usr/local/texlive/2024/texmf-dist/tex/latex/pgf/frontendlayer/tikz.sty
INPUT /usr/local/texlive/2024/texmf-dist/tex/latex/pgf/basiclayer/pgf.sty
INPUT /usr/local/texlive/2024/texmf-dist/tex/latex/pgf/basiclayer/pgf.sty
INPUT /usr/local/texlive/2024/texmf-dist/tex/latex/pgf/utilities/pgfrcs.sty
INPUT /usr/local/texlive/2024/texmf-dist/tex/latex/pgf/utilities/pgfrcs.sty
INPUT /usr/local/texlive/2024/texmf-dist/tex/generic/pgf/utilities/pgfutil-common.tex
INPUT /usr/local/texlive/2024/texmf-dist/tex/generic/pgf/utilities/pgfutil-latex.def
INPUT /usr/local/texlive/2024/texmf-dist/tex/generic/pgf/utilities/pgfrcs.code.tex
INPUT /usr/local/texlive/2024/texmf-dist/tex/generic/pgf/utilities/pgfrcs.code.tex
INPUT /usr/local/texlive/2024/texmf-dist/tex/generic/pgf/utilities/pgfrcs.code.tex
INPUT /usr/local/texlive/2024/texmf-dist/tex/generic/pgf/pgf.revision.tex
INPUT /usr/local/texlive/2024/texmf-dist/tex/generic/pgf/pgf.revision.tex
INPUT /usr/local/texlive/2024/texmf-dist/tex/latex/pgf/basiclayer/pgfcore.sty
INPUT /usr/local/texlive/2024/texmf-dist/tex/latex/pgf/basiclayer/pgfcore.sty
INPUT /usr/local/texlive/2024/texmf-dist/tex/latex/pgf/systemlayer/pgfsys.sty
INPUT /usr/local/texlive/2024/texmf-dist/tex/latex/pgf/systemlayer/pgfsys.sty
INPUT /usr/local/texlive/2024/texmf-dist/tex/generic/pgf/systemlayer/pgfsys.code.tex
INPUT /usr/local/texlive/2024/texmf-dist/tex/generic/pgf/systemlayer/pgfsys.code.tex
INPUT /usr/local/texlive/2024/texmf-dist/tex/generic/pgf/systemlayer/pgfsys.code.tex
INPUT /usr/local/texlive/2024/texmf-dist/tex/generic/pgf/utilities/pgfkeys.code.tex
INPUT /usr/local/texlive/2024/texmf-dist/tex/generic/pgf/utilities/pgfkeyslibraryfiltered.code.tex
INPUT /usr/local/texlive/2024/texmf-dist/tex/generic/pgf/systemlayer/pgf.cfg
INPUT /usr/local/texlive/2024/texmf-dist/tex/generic/pgf/systemlayer/pgfsys-pdftex.def
INPUT /usr/local/texlive/2024/texmf-dist/tex/generic/pgf/systemlayer/pgfsys-pdftex.def
INPUT /usr/local/texlive/2024/texmf-dist/tex/generic/pgf/systemlayer/pgfsys-common-pdf.def
INPUT /usr/local/texlive/2024/texmf-dist/tex/generic/pgf/systemlayer/pgfsyssoftpath.code.tex
INPUT /usr/local/texlive/2024/texmf-dist/tex/generic/pgf/systemlayer/pgfsyssoftpath.code.tex
INPUT /usr/local/texlive/2024/texmf-dist/tex/generic/pgf/systemlayer/pgfsyssoftpath.code.tex
INPUT /usr/local/texlive/2024/texmf-dist/tex/generic/pgf/systemlayer/pgfsysprotocol.code.tex
INPUT /usr/local/texlive/2024/texmf-dist/tex/generic/pgf/systemlayer/pgfsysprotocol.code.tex
INPUT /usr/local/texlive/2024/texmf-dist/tex/generic/pgf/systemlayer/pgfsysprotocol.code.tex
INPUT /usr/local/texlive/2024/texmf-dist/tex/generic/pgf/basiclayer/pgfcore.code.tex
INPUT /usr/local/texlive/2024/texmf-dist/tex/generic/pgf/basiclayer/pgfcore.code.tex
INPUT /usr/local/texlive/2024/texmf-dist/tex/generic/pgf/basiclayer/pgfcore.code.tex
INPUT /usr/local/texlive/2024/texmf-dist/tex/generic/pgf/math/pgfmath.code.tex
INPUT /usr/local/texlive/2024/texmf-dist/tex/generic/pgf/math/pgfmathutil.code.tex
INPUT /usr/local/texlive/2024/texmf-dist/tex/generic/pgf/math/pgfmathparser.code.tex
INPUT /usr/local/texlive/2024/texmf-dist/tex/generic/pgf/math/pgfmathfunctions.code.tex
INPUT /usr/local/texlive/2024/texmf-dist/tex/generic/pgf/math/pgfmathfunctions.basic.code.tex
INPUT /usr/local/texlive/2024/texmf-dist/tex/generic/pgf/math/pgfmathfunctions.trigonometric.code.tex
INPUT /usr/local/texlive/2024/texmf-dist/tex/generic/pgf/math/pgfmathfunctions.random.code.tex
INPUT /usr/local/texlive/2024/texmf-dist/tex/generic/pgf/math/pgfmathfunctions.comparison.code.tex
INPUT /usr/local/texlive/2024/texmf-dist/tex/generic/pgf/math/pgfmathfunctions.base.code.tex
INPUT /usr/local/texlive/2024/texmf-dist/tex/generic/pgf/math/pgfmathfunctions.round.code.tex
INPUT /usr/local/texlive/2024/texmf-dist/tex/generic/pgf/math/pgfmathfunctions.misc.code.tex
INPUT /usr/local/texlive/2024/texmf-dist/tex/generic/pgf/math/pgfmathfunctions.integerarithmetics.code.tex
INPUT /usr/local/texlive/2024/texmf-dist/tex/generic/pgf/math/pgfmathcalc.code.tex
INPUT /usr/local/texlive/2024/texmf-dist/tex/generic/pgf/math/pgfmathfloat.code.tex
INPUT /usr/local/texlive/2024/texmf-dist/tex/generic/pgf/math/pgfint.code.tex
INPUT /usr/local/texlive/2024/texmf-dist/tex/generic/pgf/basiclayer/pgfcorepoints.code.tex
INPUT /usr/local/texlive/2024/texmf-dist/tex/generic/pgf/basiclayer/pgfcorepathconstruct.code.tex
INPUT /usr/local/texlive/2024/texmf-dist/tex/generic/pgf/basiclayer/pgfcorepathusage.code.tex
INPUT /usr/local/texlive/2024/texmf-dist/tex/generic/pgf/basiclayer/pgfcorescopes.code.tex
INPUT /usr/local/texlive/2024/texmf-dist/tex/generic/pgf/basiclayer/pgfcoregraphicstate.code.tex
INPUT /usr/local/texlive/2024/texmf-dist/tex/generic/pgf/basiclayer/pgfcoretransformations.code.tex
INPUT /usr/local/texlive/2024/texmf-dist/tex/generic/pgf/basiclayer/pgfcorequick.code.tex
INPUT /usr/local/texlive/2024/texmf-dist/tex/generic/pgf/basiclayer/pgfcoreobjects.code.tex
INPUT /usr/local/texlive/2024/texmf-dist/tex/generic/pgf/basiclayer/pgfcorepathprocessing.code.tex
INPUT /usr/local/texlive/2024/texmf-dist/tex/generic/pgf/basiclayer/pgfcorearrows.code.tex
INPUT /usr/local/texlive/2024/texmf-dist/tex/generic/pgf/basiclayer/pgfcoreshade.code.tex
INPUT /usr/local/texlive/2024/texmf-dist/tex/generic/pgf/basiclayer/pgfcoreimage.code.tex
INPUT /usr/local/texlive/2024/texmf-dist/tex/generic/pgf/basiclayer/pgfcoreexternal.code.tex
INPUT /usr/local/texlive/2024/texmf-dist/tex/generic/pgf/basiclayer/pgfcorelayers.code.tex
INPUT /usr/local/texlive/2024/texmf-dist/tex/generic/pgf/basiclayer/pgfcoretransparency.code.tex
INPUT /usr/local/texlive/2024/texmf-dist/tex/generic/pgf/basiclayer/pgfcorepatterns.code.tex
INPUT /usr/local/texlive/2024/texmf-dist/tex/generic/pgf/basiclayer/pgfcorerdf.code.tex
INPUT /usr/local/texlive/2024/texmf-dist/tex/generic/pgf/modules/pgfmoduleshapes.code.tex
INPUT /usr/local/texlive/2024/texmf-dist/tex/generic/pgf/modules/pgfmoduleplot.code.tex
INPUT /usr/local/texlive/2024/texmf-dist/tex/latex/pgf/compatibility/pgfcomp-version-0-65.sty
INPUT /usr/local/texlive/2024/texmf-dist/tex/latex/pgf/compatibility/pgfcomp-version-0-65.sty
INPUT /usr/local/texlive/2024/texmf-dist/tex/latex/pgf/compatibility/pgfcomp-version-1-18.sty
INPUT /usr/local/texlive/2024/texmf-dist/tex/latex/pgf/compatibility/pgfcomp-version-1-18.sty
INPUT /usr/local/texlive/2024/texmf-dist/tex/latex/pgf/utilities/pgffor.sty
INPUT /usr/local/texlive/2024/texmf-dist/tex/latex/pgf/utilities/pgffor.sty
INPUT /usr/local/texlive/2024/texmf-dist/tex/latex/pgf/utilities/pgfkeys.sty
INPUT /usr/local/texlive/2024/texmf-dist/tex/latex/pgf/utilities/pgfkeys.sty
INPUT /usr/local/texlive/2024/texmf-dist/tex/generic/pgf/utilities/pgfkeys.code.tex
INPUT /usr/local/texlive/2024/texmf-dist/tex/generic/pgf/utilities/pgfkeys.code.tex
INPUT /usr/local/texlive/2024/texmf-dist/tex/generic/pgf/utilities/pgfkeys.code.tex
INPUT /usr/local/texlive/2024/texmf-dist/tex/latex/pgf/math/pgfmath.sty
INPUT /usr/local/texlive/2024/texmf-dist/tex/latex/pgf/math/pgfmath.sty
INPUT /usr/local/texlive/2024/texmf-dist/tex/generic/pgf/math/pgfmath.code.tex
INPUT /usr/local/texlive/2024/texmf-dist/tex/generic/pgf/math/pgfmath.code.tex
INPUT /usr/local/texlive/2024/texmf-dist/tex/generic/pgf/math/pgfmath.code.tex
INPUT /usr/local/texlive/2024/texmf-dist/tex/generic/pgf/utilities/pgffor.code.tex
INPUT /usr/local/texlive/2024/texmf-dist/tex/generic/pgf/utilities/pgffor.code.tex
INPUT /usr/local/texlive/2024/texmf-dist/tex/generic/pgf/utilities/pgffor.code.tex
INPUT /usr/local/texlive/2024/texmf-dist/tex/generic/pgf/frontendlayer/tikz/tikz.code.tex
INPUT /usr/local/texlive/2024/texmf-dist/tex/generic/pgf/frontendlayer/tikz/tikz.code.tex
INPUT /usr/local/texlive/2024/texmf-dist/tex/generic/pgf/frontendlayer/tikz/tikz.code.tex
INPUT /usr/local/texlive/2024/texmf-dist/tex/generic/pgf/libraries/pgflibraryplothandlers.code.tex
INPUT /usr/local/texlive/2024/texmf-dist/tex/generic/pgf/libraries/pgflibraryplothandlers.code.tex
INPUT /usr/local/texlive/2024/texmf-dist/tex/generic/pgf/modules/pgfmodulematrix.code.tex
INPUT /usr/local/texlive/2024/texmf-dist/tex/generic/pgf/frontendlayer/tikz/libraries/tikzlibrarytopaths.code.tex
INPUT /usr/local/texlive/2024/texmf-dist/tex/generic/pgf/frontendlayer/tikz/libraries/tikzlibrarytopaths.code.tex
INPUT /usr/local/texlive/2024/texmf-dist/tex/latex/tools/bm.sty
INPUT /usr/local/texlive/2024/texmf-dist/tex/latex/tools/bm.sty
INPUT /usr/local/texlive/2024/texmf-dist/tex/latex/environ/environ.sty
INPUT /usr/local/texlive/2024/texmf-dist/tex/latex/environ/environ.sty
INPUT /usr/local/texlive/2024/texmf-dist/tex/latex/trimspaces/trimspaces.sty
INPUT /usr/local/texlive/2024/texmf-dist/tex/latex/trimspaces/trimspaces.sty
INPUT /usr/local/texlive/2024/texmf-dist/tex/latex/tikz-bayesnet/tikzlibrarybayesnet.code.tex
INPUT /usr/local/texlive/2024/texmf-dist/tex/latex/tikz-bayesnet/tikzlibrarybayesnet.code.tex
INPUT /usr/local/texlive/2024/texmf-dist/tex/generic/pgf/frontendlayer/tikz/libraries/tikzlibraryshapes.code.tex
INPUT /usr/local/texlive/2024/texmf-dist/tex/generic/pgf/frontendlayer/tikz/libraries/tikzlibraryshapes.code.tex
INPUT /usr/local/texlive/2024/texmf-dist/tex/generic/pgf/frontendlayer/tikz/libraries/tikzlibraryshapes.geometric.code.tex
INPUT /usr/local/texlive/2024/texmf-dist/tex/generic/pgf/frontendlayer/tikz/libraries/tikzlibraryshapes.geometric.code.tex
INPUT /usr/local/texlive/2024/texmf-dist/tex/generic/pgf/libraries/shapes/pgflibraryshapes.geometric.code.tex
INPUT /usr/local/texlive/2024/texmf-dist/tex/generic/pgf/libraries/shapes/pgflibraryshapes.geometric.code.tex
INPUT /usr/local/texlive/2024/texmf-dist/tex/generic/pgf/frontendlayer/tikz/libraries/tikzlibraryshapes.misc.code.tex
INPUT /usr/local/texlive/2024/texmf-dist/tex/generic/pgf/frontendlayer/tikz/libraries/tikzlibraryshapes.misc.code.tex
INPUT /usr/local/texlive/2024/texmf-dist/tex/generic/pgf/libraries/shapes/pgflibraryshapes.misc.code.tex
INPUT /usr/local/texlive/2024/texmf-dist/tex/generic/pgf/libraries/shapes/pgflibraryshapes.misc.code.tex
INPUT /usr/local/texlive/2024/texmf-dist/tex/generic/pgf/frontendlayer/tikz/libraries/tikzlibraryshapes.symbols.code.tex
INPUT /usr/local/texlive/2024/texmf-dist/tex/generic/pgf/frontendlayer/tikz/libraries/tikzlibraryshapes.symbols.code.tex
INPUT /usr/local/texlive/2024/texmf-dist/tex/generic/pgf/libraries/shapes/pgflibraryshapes.symbols.code.tex
INPUT /usr/local/texlive/2024/texmf-dist/tex/generic/pgf/libraries/shapes/pgflibraryshapes.symbols.code.tex
INPUT /usr/local/texlive/2024/texmf-dist/tex/generic/pgf/frontendlayer/tikz/libraries/tikzlibraryshapes.arrows.code.tex
INPUT /usr/local/texlive/2024/texmf-dist/tex/generic/pgf/frontendlayer/tikz/libraries/tikzlibraryshapes.arrows.code.tex
INPUT /usr/local/texlive/2024/texmf-dist/tex/generic/pgf/libraries/shapes/pgflibraryshapes.arrows.code.tex
INPUT /usr/local/texlive/2024/texmf-dist/tex/generic/pgf/libraries/shapes/pgflibraryshapes.arrows.code.tex
INPUT /usr/local/texlive/2024/texmf-dist/tex/generic/pgf/frontendlayer/tikz/libraries/tikzlibraryshapes.callouts.code.tex
INPUT /usr/local/texlive/2024/texmf-dist/tex/generic/pgf/frontendlayer/tikz/libraries/tikzlibraryshapes.callouts.code.tex
INPUT /usr/local/texlive/2024/texmf-dist/tex/generic/pgf/libraries/shapes/pgflibraryshapes.callouts.code.tex
INPUT /usr/local/texlive/2024/texmf-dist/tex/generic/pgf/libraries/shapes/pgflibraryshapes.callouts.code.tex
INPUT /usr/local/texlive/2024/texmf-dist/tex/generic/pgf/frontendlayer/tikz/libraries/tikzlibraryshapes.multipart.code.tex
INPUT /usr/local/texlive/2024/texmf-dist/tex/generic/pgf/frontendlayer/tikz/libraries/tikzlibraryshapes.multipart.code.tex
INPUT /usr/local/texlive/2024/texmf-dist/tex/generic/pgf/libraries/shapes/pgflibraryshapes.multipart.code.tex
INPUT /usr/local/texlive/2024/texmf-dist/tex/generic/pgf/libraries/shapes/pgflibraryshapes.multipart.code.tex
INPUT /usr/local/texlive/2024/texmf-dist/tex/generic/pgf/frontendlayer/tikz/libraries/tikzlibraryfit.code.tex
INPUT /usr/local/texlive/2024/texmf-dist/tex/generic/pgf/frontendlayer/tikz/libraries/tikzlibraryfit.code.tex
INPUT /usr/local/texlive/2024/texmf-dist/tex/generic/pgf/frontendlayer/tikz/libraries/tikzlibrarychains.code.tex
INPUT /usr/local/texlive/2024/texmf-dist/tex/generic/pgf/frontendlayer/tikz/libraries/tikzlibrarychains.code.tex
INPUT /usr/local/texlive/2024/texmf-dist/tex/generic/pgf/frontendlayer/tikz/libraries/tikzlibrarypositioning.code.tex
INPUT /usr/local/texlive/2024/texmf-dist/tex/generic/pgf/frontendlayer/tikz/libraries/tikzlibrarypositioning.code.tex
INPUT /usr/local/texlive/2024/texmf-dist/tex/generic/pgf/frontendlayer/tikz/libraries/tikzlibraryarrows.code.tex
INPUT /usr/local/texlive/2024/texmf-dist/tex/generic/pgf/frontendlayer/tikz/libraries/tikzlibraryarrows.code.tex
INPUT /usr/local/texlive/2024/texmf-dist/tex/generic/pgf/libraries/pgflibraryarrows.code.tex
INPUT /usr/local/texlive/2024/texmf-dist/tex/generic/pgf/libraries/pgflibraryarrows.code.tex
INPUT /usr/local/texlive/2024/texmf-dist/tex/latex/preprint/authblk.sty
INPUT /usr/local/texlive/2024/texmf-dist/tex/latex/preprint/authblk.sty
INPUT /usr/local/texlive/2024/texmf-dist/tex/latex/orcidlink/orcidlink.sty
INPUT /usr/local/texlive/2024/texmf-dist/tex/latex/orcidlink/orcidlink.sty
INPUT /usr/local/texlive/2024/texmf-dist/tex/generic/pgf/frontendlayer/tikz/libraries/tikzlibrarysvg.path.code.tex
INPUT /usr/local/texlive/2024/texmf-dist/tex/generic/pgf/frontendlayer/tikz/libraries/tikzlibrarysvg.path.code.tex
INPUT /usr/local/texlive/2024/texmf-dist/tex/generic/pgf/libraries/pgflibrarysvg.path.code.tex
INPUT /usr/local/texlive/2024/texmf-dist/tex/generic/pgf/libraries/pgflibrarysvg.path.code.tex
INPUT /usr/local/texlive/2024/texmf-dist/tex/generic/pgf/modules/pgfmoduleparser.code.tex
INPUT /usr/local/texlive/2024/texmf-dist/tex/latex/caption/subcaption.sty
INPUT /usr/local/texlive/2024/texmf-dist/tex/latex/caption/subcaption.sty
INPUT /usr/local/texlive/2024/texmf-dist/tex/latex/psnfss/pifont.sty
INPUT /usr/local/texlive/2024/texmf-dist/tex/latex/psnfss/pifont.sty
INPUT /usr/local/texlive/2024/texmf-dist/tex/latex/psnfss/upzd.fd
INPUT /usr/local/texlive/2024/texmf-dist/tex/latex/psnfss/upzd.fd
INPUT /usr/local/texlive/2024/texmf-dist/tex/latex/psnfss/upzd.fd
INPUT /usr/local/texlive/2024/texmf-dist/fonts/tfm/adobe/zapfding/pzdr.tfm
INPUT /usr/local/texlive/2024/texmf-dist/tex/latex/psnfss/upsy.fd
INPUT /usr/local/texlive/2024/texmf-dist/tex/latex/psnfss/upsy.fd
INPUT /usr/local/texlive/2024/texmf-dist/tex/latex/psnfss/upsy.fd
INPUT /usr/local/texlive/2024/texmf-dist/fonts/tfm/adobe/symbol/psyr.tfm
INPUT /usr/local/texlive/2024/texmf-dist/tex/latex/l3backend/l3backend-pdftex.def
INPUT /usr/local/texlive/2024/texmf-dist/tex/latex/l3backend/l3backend-pdftex.def
INPUT ./supplement.aux
INPUT ./supplement.aux
INPUT supplement.aux
OUTPUT supplement.aux
INPUT /usr/local/texlive/2024/texmf-dist/tex/context/base/mkii/supp-pdf.mkii
INPUT /usr/local/texlive/2024/texmf-dist/tex/context/base/mkii/supp-pdf.mkii
INPUT /usr/local/texlive/2024/texmf-dist/tex/context/base/mkii/supp-pdf.mkii
INPUT /usr/local/texlive/2024/texmf-dist/tex/latex/epstopdf-pkg/epstopdf-base.sty
INPUT /usr/local/texlive/2024/texmf-dist/tex/latex/epstopdf-pkg/epstopdf-base.sty
INPUT /usr/local/texlive/2024/texmf-dist/tex/latex/latexconfig/epstopdf-sys.cfg
INPUT /usr/local/texlive/2024/texmf-dist/tex/latex/latexconfig/epstopdf-sys.cfg
INPUT /usr/local/texlive/2024/texmf-dist/tex/latex/latexconfig/epstopdf-sys.cfg
INPUT ./supplement.out
INPUT ./supplement.out
INPUT supplement.out
INPUT supplement.out
OUTPUT supplement.pdf
INPUT ./supplement.out
INPUT ./supplement.out
OUTPUT supplement.out
INPUT /usr/local/texlive/2024/texmf-dist/fonts/tfm/public/cm/cmr17.tfm
INPUT /usr/local/texlive/2024/texmf-dist/fonts/tfm/public/cm/cmr12.tfm
INPUT /usr/local/texlive/2024/texmf-dist/fonts/tfm/public/cm/cmmi12.tfm
INPUT /usr/local/texlive/2024/texmf-dist/fonts/tfm/public/cm/cmsy10.tfm
INPUT /usr/local/texlive/2024/texmf-dist/fonts/tfm/public/cm/cmex10.tfm
INPUT /usr/local/texlive/2024/texmf-dist/fonts/tfm/public/amsfonts/cmextra/cmex7.tfm
INPUT /usr/local/texlive/2024/texmf-dist/tex/latex/amsfonts/umsa.fd
INPUT /usr/local/texlive/2024/texmf-dist/tex/latex/amsfonts/umsa.fd
INPUT /usr/local/texlive/2024/texmf-dist/tex/latex/amsfonts/umsa.fd
INPUT /usr/local/texlive/2024/texmf-dist/fonts/tfm/public/amsfonts/symbols/msam10.tfm
INPUT /usr/local/texlive/2024/texmf-dist/fonts/tfm/public/amsfonts/symbols/msam10.tfm
INPUT /usr/local/texlive/2024/texmf-dist/fonts/tfm/public/amsfonts/symbols/msam7.tfm
INPUT /usr/local/texlive/2024/texmf-dist/tex/latex/amsfonts/umsb.fd
INPUT /usr/local/texlive/2024/texmf-dist/tex/latex/amsfonts/umsb.fd
INPUT /usr/local/texlive/2024/texmf-dist/tex/latex/amsfonts/umsb.fd
INPUT /usr/local/texlive/2024/texmf-dist/fonts/tfm/public/amsfonts/symbols/msbm10.tfm
INPUT /usr/local/texlive/2024/texmf-dist/fonts/tfm/public/amsfonts/symbols/msbm10.tfm
INPUT /usr/local/texlive/2024/texmf-dist/fonts/tfm/public/amsfonts/symbols/msbm7.tfm
INPUT /usr/local/texlive/2024/texmf-dist/fonts/tfm/public/cm/cmbx12.tfm
INPUT /usr/local/texlive/2024/texmf-dist/fonts/tfm/public/cm/cmbx10.tfm
INPUT /usr/local/texlive/2024/texmf-dist/fonts/tfm/public/cm/cmbx7.tfm
INPUT /usr/local/texlive/2024/texmf-dist/fonts/tfm/public/cm/cmmib10.tfm
INPUT /usr/local/texlive/2024/texmf-dist/fonts/tfm/public/cm/cmmib10.tfm
INPUT /usr/local/texlive/2024/texmf-dist/fonts/tfm/public/amsfonts/cmextra/cmmib7.tfm
INPUT /usr/local/texlive/2024/texmf-dist/fonts/tfm/public/cm/cmbsy10.tfm
INPUT /usr/local/texlive/2024/texmf-dist/fonts/tfm/public/cm/cmbsy10.tfm
INPUT /usr/local/texlive/2024/texmf-dist/fonts/tfm/public/amsfonts/cmextra/cmbsy7.tfm
INPUT /usr/local/texlive/2024/texmf-dist/fonts/tfm/jknappen/ec/tcrm1000.tfm
INPUT /usr/local/texlive/2024/texmf-dist/fonts/tfm/public/amsfonts/cmextra/cmex7.tfm
INPUT /usr/local/texlive/2024/texmf-dist/fonts/tfm/public/amsfonts/symbols/msam5.tfm
INPUT /usr/local/texlive/2024/texmf-dist/fonts/tfm/public/amsfonts/symbols/msbm5.tfm
INPUT /usr/local/texlive/2024/texmf-dist/fonts/tfm/public/cm/cmbx5.tfm
INPUT /usr/local/texlive/2024/texmf-dist/fonts/tfm/public/amsfonts/cmextra/cmmib5.tfm
INPUT /usr/local/texlive/2024/texmf-dist/fonts/tfm/public/amsfonts/cmextra/cmbsy5.tfm
INPUT /usr/local/texlive/2024/texmf-dist/fonts/tfm/jknappen/ec/tcrm0700.tfm
INPUT /usr/local/texlive/2024/texmf-dist/fonts/tfm/public/cm/cmtt10.tfm
INPUT /usr/local/texlive/2024/texmf-var/fonts/map/pdftex/updmap/pdftex.map
INPUT /usr/local/texlive/2024/texmf-dist/fonts/enc/dvips/cm-super/cm-super-ts1.enc
INPUT /usr/local/texlive/2024/texmf-dist/fonts/tfm/public/cm/cmr17.tfm
INPUT /usr/local/texlive/2024/texmf-dist/fonts/tfm/public/cm/cmbx12.tfm
INPUT /usr/local/texlive/2024/texmf-dist/fonts/tfm/public/cm/cmr8.tfm
INPUT /usr/local/texlive/2024/texmf-dist/fonts/tfm/public/cm/cmr6.tfm
INPUT /usr/local/texlive/2024/texmf-dist/fonts/tfm/public/cm/cmmi12.tfm
INPUT /usr/local/texlive/2024/texmf-dist/fonts/tfm/public/cm/cmmi8.tfm
INPUT /usr/local/texlive/2024/texmf-dist/fonts/tfm/public/cm/cmmi6.tfm
INPUT /usr/local/texlive/2024/texmf-dist/fonts/tfm/public/cm/cmsy10.tfm
INPUT /usr/local/texlive/2024/texmf-dist/fonts/tfm/public/cm/cmsy8.tfm
INPUT /usr/local/texlive/2024/texmf-dist/fonts/tfm/public/cm/cmsy6.tfm
INPUT /usr/local/texlive/2024/texmf-dist/fonts/tfm/public/cm/cmex10.tfm
INPUT /usr/local/texlive/2024/texmf-dist/fonts/tfm/public/amsfonts/cmextra/cmex8.tfm
INPUT /usr/local/texlive/2024/texmf-dist/fonts/tfm/public/amsfonts/cmextra/cmex7.tfm
INPUT /usr/local/texlive/2024/texmf-dist/fonts/tfm/public/amsfonts/symbols/msam10.tfm
INPUT /usr/local/texlive/2024/texmf-dist/fonts/tfm/public/amsfonts/symbols/msam10.tfm
INPUT /usr/local/texlive/2024/texmf-dist/fonts/tfm/public/amsfonts/symbols/msam7.tfm
INPUT /usr/local/texlive/2024/texmf-dist/fonts/tfm/public/amsfonts/symbols/msbm10.tfm
INPUT /usr/local/texlive/2024/texmf-dist/fonts/tfm/public/amsfonts/symbols/msbm10.tfm
INPUT /usr/local/texlive/2024/texmf-dist/fonts/tfm/public/amsfonts/symbols/msbm7.tfm
INPUT /usr/local/texlive/2024/texmf-dist/fonts/tfm/public/cm/cmbx12.tfm
INPUT /usr/local/texlive/2024/texmf-dist/fonts/tfm/public/cm/cmbx8.tfm
INPUT /usr/local/texlive/2024/texmf-dist/fonts/tfm/public/cm/cmbx6.tfm
INPUT /usr/local/texlive/2024/texmf-dist/fonts/tfm/public/cm/cmmib10.tfm
INPUT /usr/local/texlive/2024/texmf-dist/fonts/tfm/public/amsfonts/cmextra/cmmib8.tfm
INPUT /usr/local/texlive/2024/texmf-dist/fonts/tfm/public/amsfonts/cmextra/cmmib6.tfm
INPUT /usr/local/texlive/2024/texmf-dist/fonts/tfm/public/cm/cmbsy10.tfm
INPUT /usr/local/texlive/2024/texmf-dist/fonts/tfm/public/amsfonts/cmextra/cmbsy8.tfm
INPUT /usr/local/texlive/2024/texmf-dist/fonts/tfm/public/amsfonts/cmextra/cmbsy6.tfm
INPUT ./figs/exp/n0.pdf
INPUT ./figs/exp/n0.pdf
INPUT ./figs/exp/n0.pdf
INPUT ./figs/exp/n0.pdf
INPUT ./figs/exp/n0.pdf
INPUT /usr/local/texlive/2024/texmf-dist/fonts/tfm/public/cm/cmr10.tfm
INPUT ./figs/exp/growthrate.pdf
INPUT ./figs/exp/growthrate.pdf
INPUT ./figs/exp/growthrate.pdf
INPUT ./figs/exp/growthrate.pdf
INPUT ./figs/exp/growthrate.pdf
INPUT ./figs/constant/n0.pdf
INPUT ./figs/constant/n0.pdf
INPUT ./figs/constant/n0.pdf
INPUT ./figs/constant/n0.pdf
INPUT ./figs/constant/n0.pdf
INPUT /usr/local/texlive/2024/texmf-dist/fonts/tfm/public/cm/cmmi10.tfm
INPUT /usr/local/texlive/2024/texmf-dist/fonts/tfm/public/cm/cmsy10.tfm
INPUT /usr/local/texlive/2024/texmf-dist/fonts/tfm/public/cm/cmex10.tfm
INPUT /usr/local/texlive/2024/texmf-dist/fonts/tfm/public/amsfonts/symbols/msam10.tfm
INPUT /usr/local/texlive/2024/texmf-dist/fonts/tfm/public/amsfonts/symbols/msbm10.tfm
INPUT /usr/local/texlive/2024/texmf-dist/fonts/tfm/public/cm/cmbx10.tfm
INPUT /usr/local/texlive/2024/texmf-dist/fonts/tfm/public/cm/cmmib10.tfm
INPUT /usr/local/texlive/2024/texmf-dist/fonts/tfm/public/cm/cmbsy10.tfm
INPUT ./figs/logistic/b.pdf
INPUT ./figs/logistic/b.pdf
INPUT ./figs/logistic/b.pdf
INPUT ./figs/logistic/b.pdf
INPUT ./figs/logistic/b.pdf
INPUT ./figs/logistic/t50.pdf
INPUT ./figs/logistic/t50.pdf
INPUT ./figs/logistic/t50.pdf
INPUT ./figs/logistic/t50.pdf
INPUT ./figs/logistic/t50.pdf
INPUT ./figs/logistic/Ninf.pdf
INPUT ./figs/logistic/Ninf.pdf
INPUT ./figs/logistic/Ninf.pdf
INPUT ./figs/logistic/Ninf.pdf
INPUT ./figs/logistic/Ninf.pdf
INPUT ./figs/nooperator/f0/n0.pdf
INPUT ./figs/nooperator/f0/n0.pdf
INPUT ./figs/nooperator/f0/n0.pdf
INPUT ./figs/nooperator/f0/n0.pdf
INPUT ./figs/nooperator/f0/n0.pdf
INPUT ./figs/nooperator/f0/b.pdf
INPUT ./figs/nooperator/f0/b.pdf
INPUT ./figs/nooperator/f0/b.pdf
INPUT ./figs/nooperator/f0/b.pdf
INPUT ./figs/nooperator/f0/b.pdf
INPUT ./figs/nooperator/f0/f0.pdf
INPUT ./figs/nooperator/f0/f0.pdf
INPUT ./figs/nooperator/f0/f0.pdf
INPUT ./figs/nooperator/f0/f0.pdf
INPUT ./figs/nooperator/f0/f0.pdf
INPUT ./figs/nooperator/t50/Ninf.pdf
INPUT ./figs/nooperator/t50/Ninf.pdf
INPUT ./figs/nooperator/t50/Ninf.pdf
INPUT ./figs/nooperator/t50/Ninf.pdf
INPUT ./figs/nooperator/t50/Ninf.pdf
INPUT ./figs/nooperator/t50/b.pdf
INPUT ./figs/nooperator/t50/b.pdf
INPUT ./figs/nooperator/t50/b.pdf
INPUT ./figs/nooperator/t50/b.pdf
INPUT ./figs/nooperator/t50/b.pdf
INPUT ./figs/nooperator/t50/t50.pdf
INPUT ./figs/nooperator/t50/t50.pdf
INPUT ./figs/nooperator/t50/t50.pdf
INPUT ./figs/nooperator/t50/t50.pdf
INPUT ./figs/nooperator/t50/t50.pdf
INPUT ./figs/operator/f0/n0.pdf
INPUT ./figs/operator/f0/n0.pdf
INPUT ./figs/operator/f0/n0.pdf
INPUT ./figs/operator/f0/n0.pdf
INPUT ./figs/operator/f0/n0.pdf
INPUT ./figs/operator/f0/b.pdf
INPUT ./figs/operator/f0/b.pdf
INPUT ./figs/operator/f0/b.pdf
INPUT ./figs/operator/f0/b.pdf
INPUT ./figs/operator/f0/b.pdf
INPUT ./figs/operator/f0/f0.pdf
INPUT ./figs/operator/f0/f0.pdf
INPUT ./figs/operator/f0/f0.pdf
INPUT ./figs/operator/f0/f0.pdf
INPUT ./figs/operator/f0/f0.pdf
INPUT ./figs/operator/t50/Ninf.pdf
INPUT ./figs/operator/t50/Ninf.pdf
INPUT ./figs/operator/t50/Ninf.pdf
INPUT ./figs/operator/t50/Ninf.pdf
INPUT ./figs/operator/t50/Ninf.pdf
INPUT ./figs/operator/t50/b.pdf
INPUT ./figs/operator/t50/b.pdf
INPUT ./figs/operator/t50/b.pdf
INPUT ./figs/operator/t50/b.pdf
INPUT ./figs/operator/t50/b.pdf
INPUT ./figs/operator/t50/t50.pdf
INPUT ./figs/operator/t50/t50.pdf
INPUT ./figs/operator/t50/t50.pdf
INPUT ./figs/operator/t50/t50.pdf
INPUT ./figs/operator/t50/t50.pdf
INPUT ./figs/gt16/gt16-f0/n0.pdf
INPUT ./figs/gt16/gt16-f0/n0.pdf
INPUT ./figs/gt16/gt16-f0/n0.pdf
INPUT ./figs/gt16/gt16-f0/n0.pdf
INPUT ./figs/gt16/gt16-f0/n0.pdf
INPUT ./figs/gt16/gt16-f0/b.pdf
INPUT ./figs/gt16/gt16-f0/b.pdf
INPUT ./figs/gt16/gt16-f0/b.pdf
INPUT ./figs/gt16/gt16-f0/b.pdf
INPUT ./figs/gt16/gt16-f0/b.pdf
INPUT ./figs/gt16/gt16-f0/f0.pdf
INPUT ./figs/gt16/gt16-f0/f0.pdf
INPUT ./figs/gt16/gt16-f0/f0.pdf
INPUT ./figs/gt16/gt16-f0/f0.pdf
INPUT ./figs/gt16/gt16-f0/f0.pdf
INPUT ./figs/gt16/gt16-f0/epsilon.pdf
INPUT ./figs/gt16/gt16-f0/epsilon.pdf
INPUT ./figs/gt16/gt16-f0/epsilon.pdf
INPUT ./figs/gt16/gt16-f0/epsilon.pdf
INPUT ./figs/gt16/gt16-f0/epsilon.pdf
INPUT ./figs/gt16/gt16-f0/delta.pdf
INPUT ./figs/gt16/gt16-f0/delta.pdf
INPUT ./figs/gt16/gt16-f0/delta.pdf
INPUT ./figs/gt16/gt16-f0/delta.pdf
INPUT ./figs/gt16/gt16-f0/delta.pdf
INPUT ./figs/gt16/gt16-t50/Ninf.pdf
INPUT ./figs/gt16/gt16-t50/Ninf.pdf
INPUT ./figs/gt16/gt16-t50/Ninf.pdf
INPUT ./figs/gt16/gt16-t50/Ninf.pdf
INPUT ./figs/gt16/gt16-t50/Ninf.pdf
INPUT ./figs/gt16/gt16-t50/b.pdf
INPUT ./figs/gt16/gt16-t50/b.pdf
INPUT ./figs/gt16/gt16-t50/b.pdf
INPUT ./figs/gt16/gt16-t50/b.pdf
INPUT ./figs/gt16/gt16-t50/b.pdf
INPUT ./figs/gt16/gt16-t50/t50.pdf
INPUT ./figs/gt16/gt16-t50/t50.pdf
INPUT ./figs/gt16/gt16-t50/t50.pdf
INPUT ./figs/gt16/gt16-t50/t50.pdf
INPUT ./figs/gt16/gt16-t50/t50.pdf
INPUT ./figs/gt16/gt16-t50/epsilon.pdf
INPUT ./figs/gt16/gt16-t50/epsilon.pdf
INPUT ./figs/gt16/gt16-t50/epsilon.pdf
INPUT ./figs/gt16/gt16-t50/epsilon.pdf
INPUT ./figs/gt16/gt16-t50/epsilon.pdf
INPUT ./figs/gt16/gt16-t50/delta.pdf
INPUT ./figs/gt16/gt16-t50/delta.pdf
INPUT ./figs/gt16/gt16-t50/delta.pdf
INPUT ./figs/gt16/gt16-t50/delta.pdf
INPUT ./figs/gt16/gt16-t50/delta.pdf
INPUT ./figs/expExpansion/n0.pdf
INPUT ./figs/expExpansion/n0.pdf
INPUT ./figs/expExpansion/n0.pdf
INPUT ./figs/expExpansion/n0.pdf
INPUT ./figs/expExpansion/n0.pdf
INPUT ./figs/expExpansion/growthrate.pdf
INPUT ./figs/expExpansion/growthrate.pdf
INPUT ./figs/expExpansion/growthrate.pdf
INPUT ./figs/expExpansion/growthrate.pdf
INPUT ./figs/expExpansion/growthrate.pdf
INPUT ./figs/expExpansion/NA.pdf
INPUT ./figs/expExpansion/NA.pdf
INPUT ./figs/expExpansion/NA.pdf
INPUT ./figs/expExpansion/NA.pdf
INPUT ./figs/expExpansion/NA.pdf
INPUT ./figs/logisticExpansion/NA.pdf
INPUT ./figs/logisticExpansion/NA.pdf
INPUT ./figs/logisticExpansion/NA.pdf
INPUT ./figs/logisticExpansion/NA.pdf
INPUT ./figs/logisticExpansion/NA.pdf
INPUT ./figs/logisticExpansion/b.pdf
INPUT ./figs/logisticExpansion/b.pdf
INPUT ./figs/logisticExpansion/b.pdf
INPUT ./figs/logisticExpansion/b.pdf
INPUT ./figs/logisticExpansion/b.pdf
INPUT ./figs/logisticExpansion/ncarryingcapacity.pdf
INPUT ./figs/logisticExpansion/ncarryingcapacity.pdf
INPUT ./figs/logisticExpansion/ncarryingcapacity.pdf
INPUT ./figs/logisticExpansion/ncarryingcapacity.pdf
INPUT ./figs/logisticExpansion/ncarryingcapacity.pdf
INPUT ./figs/logisticExpansion/t50.pdf
INPUT ./figs/logisticExpansion/t50.pdf
INPUT ./figs/logisticExpansion/t50.pdf
INPUT ./figs/logisticExpansion/t50.pdf
INPUT ./figs/logisticExpansion/t50.pdf
INPUT ./figs/gompertzExpansion_t50/b.pdf
INPUT ./figs/gompertzExpansion_t50/b.pdf
INPUT ./figs/gompertzExpansion_t50/b.pdf
INPUT ./figs/gompertzExpansion_t50/b.pdf
INPUT ./figs/gompertzExpansion_t50/b.pdf
INPUT ./figs/gompertzExpansion_t50/NA.pdf
INPUT ./figs/gompertzExpansion_t50/NA.pdf
INPUT ./figs/gompertzExpansion_t50/NA.pdf
INPUT ./figs/gompertzExpansion_t50/NA.pdf
INPUT ./figs/gompertzExpansion_t50/NA.pdf
INPUT ./figs/gompertzExpansion_t50/ninfinity.pdf
INPUT ./figs/gompertzExpansion_t50/ninfinity.pdf
INPUT ./figs/gompertzExpansion_t50/ninfinity.pdf
INPUT ./figs/gompertzExpansion_t50/ninfinity.pdf
INPUT ./figs/gompertzExpansion_t50/ninfinity.pdf
INPUT ./figs/gompertzExpansion_t50/t50.pdf
INPUT ./figs/gompertzExpansion_t50/t50.pdf
INPUT ./figs/gompertzExpansion_t50/t50.pdf
INPUT ./figs/gompertzExpansion_t50/t50.pdf
INPUT ./figs/gompertzExpansion_t50/t50.pdf
INPUT ./figs/gompertzExpansion_f0/b.pdf
INPUT ./figs/gompertzExpansion_f0/b.pdf
INPUT ./figs/gompertzExpansion_f0/b.pdf
INPUT ./figs/gompertzExpansion_f0/b.pdf
INPUT ./figs/gompertzExpansion_f0/b.pdf
INPUT ./figs/gompertzExpansion_f0/NA.pdf
INPUT ./figs/gompertzExpansion_f0/NA.pdf
INPUT ./figs/gompertzExpansion_f0/NA.pdf
INPUT ./figs/gompertzExpansion_f0/NA.pdf
INPUT ./figs/gompertzExpansion_f0/NA.pdf
INPUT ./figs/gompertzExpansion_f0/N0.pdf
INPUT ./figs/gompertzExpansion_f0/N0.pdf
INPUT ./figs/gompertzExpansion_f0/N0.pdf
INPUT ./figs/gompertzExpansion_f0/N0.pdf
INPUT ./figs/gompertzExpansion_f0/N0.pdf
INPUT ./figs/gompertzExpansion_f0/f0.pdf
INPUT ./figs/gompertzExpansion_f0/f0.pdf
INPUT ./figs/gompertzExpansion_f0/f0.pdf
INPUT ./figs/gompertzExpansion_f0/f0.pdf
INPUT ./figs/gompertzExpansion_f0/f0.pdf
INPUT /usr/local/texlive/2024/texmf-dist/fonts/tfm/public/cm/cmti12.tfm
INPUT /usr/local/texlive/2024/texmf-dist/fonts/tfm/public/cm/cmtt10.tfm
INPUT /usr/local/texlive/2024/texmf-dist/fonts/tfm/public/cm/cmtt8.tfm
INPUT /usr/local/texlive/2024/texmf-dist/fonts/tfm/public/cm/cmtt8.tfm
INPUT ./supplement.bbl
INPUT ./supplement.bbl
INPUT supplement.bbl
INPUT /usr/local/texlive/2024/texmf-dist/fonts/tfm/public/cm/cmti10.tfm
INPUT supplement.aux
INPUT ./supplement.out
INPUT ./supplement.out
INPUT /usr/local/texlive/2024/texmf-dist/fonts/type1/public/amsfonts/cm/cmbx10.pfb
INPUT /usr/local/texlive/2024/texmf-dist/fonts/type1/public/amsfonts/cm/cmbx12.pfb
INPUT /usr/local/texlive/2024/texmf-dist/fonts/type1/public/amsfonts/cm/cmbx8.pfb
INPUT /usr/local/texlive/2024/texmf-dist/fonts/type1/public/amsfonts/cm/cmex10.pfb
INPUT /usr/local/texlive/2024/texmf-dist/fonts/type1/public/amsfonts/cm/cmmi10.pfb
INPUT /usr/local/texlive/2024/texmf-dist/fonts/type1/public/amsfonts/cm/cmmi12.pfb
INPUT /usr/local/texlive/2024/texmf-dist/fonts/type1/public/amsfonts/cm/cmmi6.pfb
INPUT /usr/local/texlive/2024/texmf-dist/fonts/type1/public/amsfonts/cm/cmmi8.pfb
INPUT /usr/local/texlive/2024/texmf-dist/fonts/type1/public/amsfonts/cm/cmr10.pfb
INPUT /usr/local/texlive/2024/texmf-dist/fonts/type1/public/amsfonts/cm/cmr12.pfb
INPUT /usr/local/texlive/2024/texmf-dist/fonts/type1/public/amsfonts/cm/cmr17.pfb
INPUT /usr/local/texlive/2024/texmf-dist/fonts/type1/public/amsfonts/cm/cmr6.pfb
INPUT /usr/local/texlive/2024/texmf-dist/fonts/type1/public/amsfonts/cm/cmr8.pfb
INPUT /usr/local/texlive/2024/texmf-dist/fonts/type1/public/amsfonts/cm/cmsy10.pfb
INPUT /usr/local/texlive/2024/texmf-dist/fonts/type1/public/amsfonts/cm/cmsy6.pfb
INPUT /usr/local/texlive/2024/texmf-dist/fonts/type1/public/amsfonts/cm/cmsy8.pfb
INPUT /usr/local/texlive/2024/texmf-dist/fonts/type1/public/amsfonts/cm/cmti10.pfb
INPUT /usr/local/texlive/2024/texmf-dist/fonts/type1/public/amsfonts/cm/cmti12.pfb
INPUT /usr/local/texlive/2024/texmf-dist/fonts/type1/public/amsfonts/cm/cmtt10.pfb
INPUT /usr/local/texlive/2024/texmf-dist/fonts/type1/public/cm-super/sfrm0700.pfb
INPUT /usr/local/texlive/2024/texmf-dist/fonts/type1/public/cm-super/sfrm1000.pfb
