# Supplementary material for: Bayesian Model Averaging of Parametric Coalescent Models for Phylodynamic Inference
Source: Mol Biol Evol. 2025 Nov 21;42(12):msaf297. doi: 10.1093/molbev/msaf297 (PMC12704328; doi:10.1093/molbev/msaf297)
Supplement: msaf297_Supplementary_Data [file msaf297_supplementary_data.zip › Tex_LaTeX_suppl/supplement/supplement.log]

This is pdfTeX, Version 3.141592653-2.6-1.40.26 (TeX Live 2024) (preloaded format=pdflatex 2024.9.3)  15 NOV 2025 19:08
entering extended mode
 restricted \write18 enabled.
 file:line:error style messages enabled.
 %&-line parsing enabled.
**supplement.tex
(./supplement.tex
LaTeX2e <2023-11-01> patch level 1
L3 programming layer <2024-02-20>
(/usr/local/texlive/2024/texmf-dist/tex/latex/base/article.cls
Document Class: article 2023/05/17 v1.4n Standard LaTeX document class
(/usr/local/texlive/2024/texmf-dist/tex/latex/base/size12.clo
File: size12.clo 2023/05/17 v1.4n Standard LaTeX file (size option)
)
\c@part=\count188
\c@section=\count189
\c@subsection=\count190
\c@subsubsection=\count191
\c@paragraph=\count192
\c@subparagraph=\count193
\c@figure=\count194
\c@table=\count195
\abovecaptionskip=\skip48
\belowcaptionskip=\skip49
\bibindent=\dimen140
)
(/usr/local/texlive/2024/texmf-dist/tex/latex/geometry/geometry.sty
Package: geometry 2020/01/02 v5.9 Page Geometry

(/usr/local/texlive/2024/texmf-dist/tex/latex/graphics/keyval.sty
Package: keyval 2022/05/29 v1.15 key=value parser (DPC)
\KV@toks@=\toks17
)
(/usr/local/texlive/2024/texmf-dist/tex/generic/iftex/ifvtex.sty
Package: ifvtex 2019/10/25 v1.7 ifvtex legacy package. Use iftex instead.

(/usr/local/texlive/2024/texmf-dist/tex/generic/iftex/iftex.sty
Package: iftex 2022/02/03 v1.0f TeX engine tests
))
\Gm@cnth=\count196
\Gm@cntv=\count197
\c@Gm@tempcnt=\count198
\Gm@bindingoffset=\dimen141
\Gm@wd@mp=\dimen142
\Gm@odd@mp=\dimen143
\Gm@even@mp=\dimen144
\Gm@layoutwidth=\dimen145
\Gm@layoutheight=\dimen146
\Gm@layouthoffset=\dimen147
\Gm@layoutvoffset=\dimen148
\Gm@dimlist=\toks18
)
(/usr/local/texlive/2024/texmf-dist/tex/latex/graphics/graphicx.sty
Package: graphicx 2021/09/16 v1.2d Enhanced LaTeX Graphics (DPC,SPQR)

(/usr/local/texlive/2024/texmf-dist/tex/latex/graphics/graphics.sty
Package: graphics 2022/03/10 v1.4e Standard LaTeX Graphics (DPC,SPQR)

(/usr/local/texlive/2024/texmf-dist/tex/latex/graphics/trig.sty
Package: trig 2021/08/11 v1.11 sin cos tan (DPC)
)
(/usr/local/texlive/2024/texmf-dist/tex/latex/graphics-cfg/graphics.cfg
File: graphics.cfg 2016/06/04 v1.11 sample graphics configuration
)
Package graphics Info: Driver file: pdftex.def on input line 107.

(/usr/local/texlive/2024/texmf-dist/tex/latex/graphics-def/pdftex.def
File: pdftex.def 2022/09/22 v1.2b Graphics/color driver for pdftex
))
\Gin@req@height=\dimen149
\Gin@req@width=\dimen150
)
(/usr/local/texlive/2024/texmf-dist/tex/latex/float/float.sty
Package: float 2001/11/08 v1.3d Float enhancements (AL)
\c@float@type=\count199
\float@exts=\toks19
\float@box=\box51
\@float@everytoks=\toks20
\@floatcapt=\box52
)
(/usr/local/texlive/2024/texmf-dist/tex/latex/amsmath/amsmath.sty
Package: amsmath 2023/05/13 v2.17o AMS math features
\@mathmargin=\skip50

For additional information on amsmath, use the `?' option.
(/usr/local/texlive/2024/texmf-dist/tex/latex/amsmath/amstext.sty
Package: amstext 2021/08/26 v2.01 AMS text

(/usr/local/texlive/2024/texmf-dist/tex/latex/amsmath/amsgen.sty
File: amsgen.sty 1999/11/30 v2.0 generic functions
\@emptytoks=\toks21
\ex@=\dimen151
))
(/usr/local/texlive/2024/texmf-dist/tex/latex/amsmath/amsbsy.sty
Package: amsbsy 1999/11/29 v1.2d Bold Symbols
\pmbraise@=\dimen152
)
(/usr/local/texlive/2024/texmf-dist/tex/latex/amsmath/amsopn.sty
Package: amsopn 2022/04/08 v2.04 operator names
)
\inf@bad=\count266
LaTeX Info: Redefining \frac on input line 234.
\uproot@=\count267
\leftroot@=\count268
LaTeX Info: Redefining \overline on input line 399.
LaTeX Info: Redefining \colon on input line 410.
\classnum@=\count269
\DOTSCASE@=\count270
LaTeX Info: Redefining \ldots on input line 496.
LaTeX Info: Redefining \dots on input line 499.
LaTeX Info: Redefining \cdots on input line 620.
\Mathstrutbox@=\box53
\strutbox@=\box54
LaTeX Info: Redefining \big on input line 722.
LaTeX Info: Redefining \Big on input line 723.
LaTeX Info: Redefining \bigg on input line 724.
LaTeX Info: Redefining \Bigg on input line 725.
\big@size=\dimen153
LaTeX Font Info:    Redeclaring font encoding OML on input line 743.
LaTeX Font Info:    Redeclaring font encoding OMS on input line 744.
\macc@depth=\count271
LaTeX Info: Redefining \bmod on input line 905.
LaTeX Info: Redefining \pmod on input line 910.
LaTeX Info: Redefining \smash on input line 940.
LaTeX Info: Redefining \relbar on input line 970.
LaTeX Info: Redefining \Relbar on input line 971.
\c@MaxMatrixCols=\count272
\dotsspace@=\muskip16
\c@parentequation=\count273
\dspbrk@lvl=\count274
\tag@help=\toks22
\row@=\count275
\column@=\count276
\maxfields@=\count277
\andhelp@=\toks23
\eqnshift@=\dimen154
\alignsep@=\dimen155
\tagshift@=\dimen156
\tagwidth@=\dimen157
\totwidth@=\dimen158
\lineht@=\dimen159
\@envbody=\toks24
\multlinegap=\skip51
\multlinetaggap=\skip52
\mathdisplay@stack=\toks25
LaTeX Info: Redefining \[ on input line 2953.
LaTeX Info: Redefining \] on input line 2954.
)
(/usr/local/texlive/2024/texmf-dist/tex/latex/amsfonts/amssymb.sty
Package: amssymb 2013/01/14 v3.01 AMS font symbols

(/usr/local/texlive/2024/texmf-dist/tex/latex/amsfonts/amsfonts.sty
Package: amsfonts 2013/01/14 v3.01 Basic AMSFonts support
\symAMSa=\mathgroup4
\symAMSb=\mathgroup5
LaTeX Font Info:    Redeclaring math symbol \hbar on input line 98.
LaTeX Font Info:    Overwriting math alphabet `\mathfrak' in version `bold'
(Font)                  U/euf/m/n --> U/euf/b/n on input line 106.
))
(/usr/local/texlive/2024/texmf-dist/tex/latex/booktabs/booktabs.sty
Package: booktabs 2020/01/12 v1.61803398 Publication quality tables
\heavyrulewidth=\dimen160
\lightrulewidth=\dimen161
\cmidrulewidth=\dimen162
\belowrulesep=\dimen163
\belowbottomsep=\dimen164
\aboverulesep=\dimen165
\abovetopsep=\dimen166
\cmidrulesep=\dimen167
\cmidrulekern=\dimen168
\defaultaddspace=\dimen169
\@cmidla=\count278
\@cmidlb=\count279
\@aboverulesep=\dimen170
\@belowrulesep=\dimen171
\@thisruleclass=\count280
\@lastruleclass=\count281
\@thisrulewidth=\dimen172
)
(/usr/local/texlive/2024/texmf-dist/tex/latex/caption/caption.sty
Package: caption 2023/08/05 v3.6o Customizing captions (AR)

(/usr/local/texlive/2024/texmf-dist/tex/latex/caption/caption3.sty
Package: caption3 2023/07/31 v2.4d caption3 kernel (AR)
\caption@tempdima=\dimen173
\captionmargin=\dimen174
\caption@leftmargin=\dimen175
\caption@rightmargin=\dimen176
\caption@width=\dimen177
\caption@indent=\dimen178
\caption@parindent=\dimen179
\caption@hangindent=\dimen180
Package caption Info: Standard document class detected.
)
\c@caption@flags=\count282
\c@continuedfloat=\count283
Package caption Info: float package is loaded.
)
(/usr/local/texlive/2024/texmf-dist/tex/latex/fancyhdr/fancyhdr.sty
Package: fancyhdr 2022/11/09 v4.1 Extensive control of page headers and footers

\f@nch@headwidth=\skip53
\f@nch@O@elh=\skip54
\f@nch@O@erh=\skip55
\f@nch@O@olh=\skip56
\f@nch@O@orh=\skip57
\f@nch@O@elf=\skip58
\f@nch@O@erf=\skip59
\f@nch@O@olf=\skip60
\f@nch@O@orf=\skip61
)
(/usr/local/texlive/2024/texmf-dist/tex/latex/lastpage/lastpage.sty
Package: lastpage 2023/10/14 v2.0e lastpage: 2.09 or 2e? (HMM)

(/usr/local/texlive/2024/texmf-dist/tex/latex/lastpage/lastpage2e.sty
Package: lastpage2e 2023/10/14 v2.0e Decide which 2e lastpage version to use (H
MM)

(/usr/local/texlive/2024/texmf-dist/tex/latex/lastpage/lastpagemodern.sty
Package: lastpagemodern 2023-10-14 v2.0e Refers to last page's name (HMM; JPG)
\c@lastpagecount=\count284
) 
)) (/usr/local/texlive/2024/texmf-dist/tex/latex/tools/tabularx.sty
Package: tabularx 2023/07/08 v2.11c `tabularx' package (DPC)

(/usr/local/texlive/2024/texmf-dist/tex/latex/tools/array.sty
Package: array 2023/10/16 v2.5g Tabular extension package (FMi)
\col@sep=\dimen181
\ar@mcellbox=\box55
\extrarowheight=\dimen182
\NC@list=\toks26
\extratabsurround=\skip62
\backup@length=\skip63
\ar@cellbox=\box56
)
\TX@col@width=\dimen183
\TX@old@table=\dimen184
\TX@old@col=\dimen185
\TX@target=\dimen186
\TX@delta=\dimen187
\TX@cols=\count285
\TX@ftn=\toks27
)
(/usr/local/texlive/2024/texmf-dist/tex/latex/natbib/natbib.sty
Package: natbib 2010/09/13 8.31b (PWD, AO)
\bibhang=\skip64
\bibsep=\skip65
LaTeX Info: Redefining \cite on input line 694.
\c@NAT@ctr=\count286
)
(/usr/local/texlive/2024/texmf-dist/tex/latex/hyperref/hyperref.sty
Package: hyperref 2024-01-20 v7.01h Hypertext links for LaTeX

(/usr/local/texlive/2024/texmf-dist/tex/latex/kvsetkeys/kvsetkeys.sty
Package: kvsetkeys 2022-10-05 v1.19 Key value parser (HO)
)
(/usr/local/texlive/2024/texmf-dist/tex/generic/kvdefinekeys/kvdefinekeys.sty
Package: kvdefinekeys 2019-12-19 v1.6 Define keys (HO)
)
(/usr/local/texlive/2024/texmf-dist/tex/generic/pdfescape/pdfescape.sty
Package: pdfescape 2019/12/09 v1.15 Implements pdfTeX's escape features (HO)

(/usr/local/texlive/2024/texmf-dist/tex/generic/ltxcmds/ltxcmds.sty
Package: ltxcmds 2023-12-04 v1.26 LaTeX kernel commands for general use (HO)
)
(/usr/local/texlive/2024/texmf-dist/tex/generic/pdftexcmds/pdftexcmds.sty
Package: pdftexcmds 2020-06-27 v0.33 Utility functions of pdfTeX for LuaTeX (HO
)

(/usr/local/texlive/2024/texmf-dist/tex/generic/infwarerr/infwarerr.sty
Package: infwarerr 2019/12/03 v1.5 Providing info/warning/error messages (HO)
)
Package pdftexcmds Info: \pdf@primitive is available.
Package pdftexcmds Info: \pdf@ifprimitive is available.
Package pdftexcmds Info: \pdfdraftmode found.
))
(/usr/local/texlive/2024/texmf-dist/tex/latex/hycolor/hycolor.sty
Package: hycolor 2020-01-27 v1.10 Color options for hyperref/bookmark (HO)
)
(/usr/local/texlive/2024/texmf-dist/tex/latex/auxhook/auxhook.sty
Package: auxhook 2019-12-17 v1.6 Hooks for auxiliary files (HO)
)
(/usr/local/texlive/2024/texmf-dist/tex/latex/hyperref/nameref.sty
Package: nameref 2023-11-26 v2.56 Cross-referencing by name of section

(/usr/local/texlive/2024/texmf-dist/tex/latex/refcount/refcount.sty
Package: refcount 2019/12/15 v3.6 Data extraction from label references (HO)
)
(/usr/local/texlive/2024/texmf-dist/tex/generic/gettitlestring/gettitlestring.s
ty
Package: gettitlestring 2019/12/15 v1.6 Cleanup title references (HO)
 (/usr/local/texlive/2024/texmf-dist/tex/latex/kvoptions/kvoptions.sty
Package: kvoptions 2022-06-15 v3.15 Key value format for package options (HO)
))
\c@section@level=\count287
)
(/usr/local/texlive/2024/texmf-dist/tex/latex/etoolbox/etoolbox.sty
Package: etoolbox 2020/10/05 v2.5k e-TeX tools for LaTeX (JAW)
\etb@tempcnta=\count288
)
\@linkdim=\dimen188
\Hy@linkcounter=\count289
\Hy@pagecounter=\count290

(/usr/local/texlive/2024/texmf-dist/tex/latex/hyperref/pd1enc.def
File: pd1enc.def 2024-01-20 v7.01h Hyperref: PDFDocEncoding definition (HO)
Now handling font encoding PD1 ...
... no UTF-8 mapping file for font encoding PD1
)
(/usr/local/texlive/2024/texmf-dist/tex/generic/intcalc/intcalc.sty
Package: intcalc 2019/12/15 v1.3 Expandable calculations with integers (HO)
)
\Hy@SavedSpaceFactor=\count291

(/usr/local/texlive/2024/texmf-dist/tex/latex/hyperref/puenc.def
File: puenc.def 2024-01-20 v7.01h Hyperref: PDF Unicode definition (HO)
Now handling font encoding PU ...
... no UTF-8 mapping file for font encoding PU
)
Package hyperref Info: Hyper figures OFF on input line 4179.
Package hyperref Info: Link nesting OFF on input line 4184.
Package hyperref Info: Hyper index ON on input line 4187.
Package hyperref Info: Plain pages OFF on input line 4194.
Package hyperref Info: Backreferencing OFF on input line 4199.
Package hyperref Info: Implicit mode ON; LaTeX internals redefined.
Package hyperref Info: Bookmarks ON on input line 4446.
\c@Hy@tempcnt=\count292

(/usr/local/texlive/2024/texmf-dist/tex/latex/url/url.sty
\Urlmuskip=\muskip17
Package: url 2013/09/16  ver 3.4  Verb mode for urls, etc.
)
LaTeX Info: Redefining \url on input line 4784.
\XeTeXLinkMargin=\dimen189

(/usr/local/texlive/2024/texmf-dist/tex/generic/bitset/bitset.sty
Package: bitset 2019/12/09 v1.3 Handle bit-vector datatype (HO)

(/usr/local/texlive/2024/texmf-dist/tex/generic/bigintcalc/bigintcalc.sty
Package: bigintcalc 2019/12/15 v1.5 Expandable calculations on big integers (HO
)
))
\Fld@menulength=\count293
\Field@Width=\dimen190
\Fld@charsize=\dimen191
Package hyperref Info: Hyper figures OFF on input line 6063.
Package hyperref Info: Link nesting OFF on input line 6068.
Package hyperref Info: Hyper index ON on input line 6071.
Package hyperref Info: backreferencing OFF on input line 6078.
Package hyperref Info: Link coloring OFF on input line 6083.
Package hyperref Info: Link coloring with OCG OFF on input line 6088.
Package hyperref Info: PDF/A mode OFF on input line 6093.

(/usr/local/texlive/2024/texmf-dist/tex/latex/base/atbegshi-ltx.sty
Package: atbegshi-ltx 2021/01/10 v1.0c Emulation of the original atbegshi
package with kernel methods
)
\Hy@abspage=\count294
\c@Item=\count295
\c@Hfootnote=\count296
)
Package hyperref Info: Driver (autodetected): hpdftex.

(/usr/local/texlive/2024/texmf-dist/tex/latex/hyperref/hpdftex.def
File: hpdftex.def 2024-01-20 v7.01h Hyperref driver for pdfTeX

(/usr/local/texlive/2024/texmf-dist/tex/latex/base/atveryend-ltx.sty
Package: atveryend-ltx 2020/08/19 v1.0a Emulation of the original atveryend pac
kage
with kernel methods
)
\Fld@listcount=\count297
\c@bookmark@seq@number=\count298

(/usr/local/texlive/2024/texmf-dist/tex/latex/rerunfilecheck/rerunfilecheck.sty
Package: rerunfilecheck 2022-07-10 v1.10 Rerun checks for auxiliary files (HO)

(/usr/local/texlive/2024/texmf-dist/tex/generic/uniquecounter/uniquecounter.sty
Package: uniquecounter 2019/12/15 v1.4 Provide unlimited unique counter (HO)
)
Package uniquecounter Info: New unique counter `rerunfilecheck' on input line 2
85.
)
\Hy@SectionHShift=\skip66
) (/usr/local/texlive/2024/texmf-dist/tex/latex/xcolor/xcolor.sty
Package: xcolor 2023/11/15 v3.01 LaTeX color extensions (UK)

(/usr/local/texlive/2024/texmf-dist/tex/latex/graphics-cfg/color.cfg
File: color.cfg 2016/01/02 v1.6 sample color configuration
)
Package xcolor Info: Driver file: pdftex.def on input line 274.

(/usr/local/texlive/2024/texmf-dist/tex/latex/graphics/mathcolor.ltx)
Package xcolor Info: Model `cmy' substituted by `cmy0' on input line 1350.
Package xcolor Info: Model `hsb' substituted by `rgb' on input line 1354.
Package xcolor Info: Model `RGB' extended on input line 1366.
Package xcolor Info: Model `HTML' substituted by `rgb' on input line 1368.
Package xcolor Info: Model `Hsb' substituted by `hsb' on input line 1369.
Package xcolor Info: Model `tHsb' substituted by `hsb' on input line 1370.
Package xcolor Info: Model `HSB' substituted by `hsb' on input line 1371.
Package xcolor Info: Model `Gray' substituted by `gray' on input line 1372.
Package xcolor Info: Model `wave' substituted by `hsb' on input line 1373.
)
(/usr/local/texlive/2024/texmf-dist/tex/latex/colortbl/colortbl.sty
Package: colortbl 2024/02/20 v1.0g Color table columns (DPC)
\everycr=\toks28
\minrowclearance=\skip67
\rownum=\count299
)
(/usr/local/texlive/2024/texmf-dist/tex/latex/base/alltt.sty
Package: alltt 2021/01/29 v2.0g defines alltt environment
)
(/usr/local/texlive/2024/texmf-dist/tex/latex/pgf/frontendlayer/tikz.sty
(/usr/local/texlive/2024/texmf-dist/tex/latex/pgf/basiclayer/pgf.sty
(/usr/local/texlive/2024/texmf-dist/tex/latex/pgf/utilities/pgfrcs.sty
(/usr/local/texlive/2024/texmf-dist/tex/generic/pgf/utilities/pgfutil-common.te
x
\pgfutil@everybye=\toks29
\pgfutil@tempdima=\dimen192
\pgfutil@tempdimb=\dimen193
)
(/usr/local/texlive/2024/texmf-dist/tex/generic/pgf/utilities/pgfutil-latex.def
\pgfutil@abb=\box57
) (/usr/local/texlive/2024/texmf-dist/tex/generic/pgf/utilities/pgfrcs.code.tex
(/usr/local/texlive/2024/texmf-dist/tex/generic/pgf/pgf.revision.tex)
Package: pgfrcs 2023-01-15 v3.1.10 (3.1.10)
))
Package: pgf 2023-01-15 v3.1.10 (3.1.10)

(/usr/local/texlive/2024/texmf-dist/tex/latex/pgf/basiclayer/pgfcore.sty
(/usr/local/texlive/2024/texmf-dist/tex/latex/pgf/systemlayer/pgfsys.sty
(/usr/local/texlive/2024/texmf-dist/tex/generic/pgf/systemlayer/pgfsys.code.tex
Package: pgfsys 2023-01-15 v3.1.10 (3.1.10)
(/usr/local/texlive/2024/texmf-dist/tex/generic/pgf/utilities/pgfkeys.code.tex
\pgfkeys@pathtoks=\toks30
\pgfkeys@temptoks=\toks31

(/usr/local/texlive/2024/texmf-dist/tex/generic/pgf/utilities/pgfkeyslibraryfil
tered.code.tex
\pgfkeys@tmptoks=\toks32
))
\pgf@x=\dimen194
\pgf@y=\dimen195
\pgf@xa=\dimen196
\pgf@ya=\dimen197
\pgf@xb=\dimen198
\pgf@yb=\dimen199
\pgf@xc=\dimen256
\pgf@yc=\dimen257
\pgf@xd=\dimen258
\pgf@yd=\dimen259
\w@pgf@writea=\write3
\r@pgf@reada=\read2
\c@pgf@counta=\count300
\c@pgf@countb=\count301
\c@pgf@countc=\count302
\c@pgf@countd=\count303
\t@pgf@toka=\toks33
\t@pgf@tokb=\toks34
\t@pgf@tokc=\toks35
\pgf@sys@id@count=\count304

(/usr/local/texlive/2024/texmf-dist/tex/generic/pgf/systemlayer/pgf.cfg
File: pgf.cfg 2023-01-15 v3.1.10 (3.1.10)
)
Driver file for pgf: pgfsys-pdftex.def

(/usr/local/texlive/2024/texmf-dist/tex/generic/pgf/systemlayer/pgfsys-pdftex.d
ef
File: pgfsys-pdftex.def 2023-01-15 v3.1.10 (3.1.10)

(/usr/local/texlive/2024/texmf-dist/tex/generic/pgf/systemlayer/pgfsys-common-p
df.def
File: pgfsys-common-pdf.def 2023-01-15 v3.1.10 (3.1.10)
)))
(/usr/local/texlive/2024/texmf-dist/tex/generic/pgf/systemlayer/pgfsyssoftpath.
code.tex
File: pgfsyssoftpath.code.tex 2023-01-15 v3.1.10 (3.1.10)
\pgfsyssoftpath@smallbuffer@items=\count305
\pgfsyssoftpath@bigbuffer@items=\count306
)
(/usr/local/texlive/2024/texmf-dist/tex/generic/pgf/systemlayer/pgfsysprotocol.
code.tex
File: pgfsysprotocol.code.tex 2023-01-15 v3.1.10 (3.1.10)
))
(/usr/local/texlive/2024/texmf-dist/tex/generic/pgf/basiclayer/pgfcore.code.tex
Package: pgfcore 2023-01-15 v3.1.10 (3.1.10)
(/usr/local/texlive/2024/texmf-dist/tex/generic/pgf/math/pgfmath.code.tex
(/usr/local/texlive/2024/texmf-dist/tex/generic/pgf/math/pgfmathutil.code.tex)
(/usr/local/texlive/2024/texmf-dist/tex/generic/pgf/math/pgfmathparser.code.tex
\pgfmath@dimen=\dimen260
\pgfmath@count=\count307
\pgfmath@box=\box58
\pgfmath@toks=\toks36
\pgfmath@stack@operand=\toks37
\pgfmath@stack@operation=\toks38
)
(/usr/local/texlive/2024/texmf-dist/tex/generic/pgf/math/pgfmathfunctions.code.
tex)
(/usr/local/texlive/2024/texmf-dist/tex/generic/pgf/math/pgfmathfunctions.basic
.code.tex)
(/usr/local/texlive/2024/texmf-dist/tex/generic/pgf/math/pgfmathfunctions.trigo
nometric.code.tex)
(/usr/local/texlive/2024/texmf-dist/tex/generic/pgf/math/pgfmathfunctions.rando
m.code.tex)
(/usr/local/texlive/2024/texmf-dist/tex/generic/pgf/math/pgfmathfunctions.compa
rison.code.tex)
(/usr/local/texlive/2024/texmf-dist/tex/generic/pgf/math/pgfmathfunctions.base.
code.tex)
(/usr/local/texlive/2024/texmf-dist/tex/generic/pgf/math/pgfmathfunctions.round
.code.tex)
(/usr/local/texlive/2024/texmf-dist/tex/generic/pgf/math/pgfmathfunctions.misc.
code.tex)
(/usr/local/texlive/2024/texmf-dist/tex/generic/pgf/math/pgfmathfunctions.integ
erarithmetics.code.tex)
(/usr/local/texlive/2024/texmf-dist/tex/generic/pgf/math/pgfmathcalc.code.tex)
(/usr/local/texlive/2024/texmf-dist/tex/generic/pgf/math/pgfmathfloat.code.tex
\c@pgfmathroundto@lastzeros=\count308
)) (/usr/local/texlive/2024/texmf-dist/tex/generic/pgf/math/pgfint.code.tex)
(/usr/local/texlive/2024/texmf-dist/tex/generic/pgf/basiclayer/pgfcorepoints.co
de.tex
File: pgfcorepoints.code.tex 2023-01-15 v3.1.10 (3.1.10)
\pgf@picminx=\dimen261
\pgf@picmaxx=\dimen262
\pgf@picminy=\dimen263
\pgf@picmaxy=\dimen264
\pgf@pathminx=\dimen265
\pgf@pathmaxx=\dimen266
\pgf@pathminy=\dimen267
\pgf@pathmaxy=\dimen268
\pgf@xx=\dimen269
\pgf@xy=\dimen270
\pgf@yx=\dimen271
\pgf@yy=\dimen272
\pgf@zx=\dimen273
\pgf@zy=\dimen274
)
(/usr/local/texlive/2024/texmf-dist/tex/generic/pgf/basiclayer/pgfcorepathconst
ruct.code.tex
File: pgfcorepathconstruct.code.tex 2023-01-15 v3.1.10 (3.1.10)
\pgf@path@lastx=\dimen275
\pgf@path@lasty=\dimen276
)
(/usr/local/texlive/2024/texmf-dist/tex/generic/pgf/basiclayer/pgfcorepathusage
.code.tex
File: pgfcorepathusage.code.tex 2023-01-15 v3.1.10 (3.1.10)
\pgf@shorten@end@additional=\dimen277
\pgf@shorten@start@additional=\dimen278
)
(/usr/local/texlive/2024/texmf-dist/tex/generic/pgf/basiclayer/pgfcorescopes.co
de.tex
File: pgfcorescopes.code.tex 2023-01-15 v3.1.10 (3.1.10)
\pgfpic=\box59
\pgf@hbox=\box60
\pgf@layerbox@main=\box61
\pgf@picture@serial@count=\count309
)
(/usr/local/texlive/2024/texmf-dist/tex/generic/pgf/basiclayer/pgfcoregraphicst
ate.code.tex
File: pgfcoregraphicstate.code.tex 2023-01-15 v3.1.10 (3.1.10)
\pgflinewidth=\dimen279
)
(/usr/local/texlive/2024/texmf-dist/tex/generic/pgf/basiclayer/pgfcoretransform
ations.code.tex
File: pgfcoretransformations.code.tex 2023-01-15 v3.1.10 (3.1.10)
\pgf@pt@x=\dimen280
\pgf@pt@y=\dimen281
\pgf@pt@temp=\dimen282
)
(/usr/local/texlive/2024/texmf-dist/tex/generic/pgf/basiclayer/pgfcorequick.cod
e.tex
File: pgfcorequick.code.tex 2023-01-15 v3.1.10 (3.1.10)
)
(/usr/local/texlive/2024/texmf-dist/tex/generic/pgf/basiclayer/pgfcoreobjects.c
ode.tex
File: pgfcoreobjects.code.tex 2023-01-15 v3.1.10 (3.1.10)
)
(/usr/local/texlive/2024/texmf-dist/tex/generic/pgf/basiclayer/pgfcorepathproce
ssing.code.tex
File: pgfcorepathprocessing.code.tex 2023-01-15 v3.1.10 (3.1.10)
)
(/usr/local/texlive/2024/texmf-dist/tex/generic/pgf/basiclayer/pgfcorearrows.co
de.tex
File: pgfcorearrows.code.tex 2023-01-15 v3.1.10 (3.1.10)
\pgfarrowsep=\dimen283
)
(/usr/local/texlive/2024/texmf-dist/tex/generic/pgf/basiclayer/pgfcoreshade.cod
e.tex
File: pgfcoreshade.code.tex 2023-01-15 v3.1.10 (3.1.10)
\pgf@max=\dimen284
\pgf@sys@shading@range@num=\count310
\pgf@shadingcount=\count311
)
(/usr/local/texlive/2024/texmf-dist/tex/generic/pgf/basiclayer/pgfcoreimage.cod
e.tex
File: pgfcoreimage.code.tex 2023-01-15 v3.1.10 (3.1.10)
)
(/usr/local/texlive/2024/texmf-dist/tex/generic/pgf/basiclayer/pgfcoreexternal.
code.tex
File: pgfcoreexternal.code.tex 2023-01-15 v3.1.10 (3.1.10)
\pgfexternal@startupbox=\box62
)
(/usr/local/texlive/2024/texmf-dist/tex/generic/pgf/basiclayer/pgfcorelayers.co
de.tex
File: pgfcorelayers.code.tex 2023-01-15 v3.1.10 (3.1.10)
)
(/usr/local/texlive/2024/texmf-dist/tex/generic/pgf/basiclayer/pgfcoretranspare
ncy.code.tex
File: pgfcoretransparency.code.tex 2023-01-15 v3.1.10 (3.1.10)
)
(/usr/local/texlive/2024/texmf-dist/tex/generic/pgf/basiclayer/pgfcorepatterns.
code.tex
File: pgfcorepatterns.code.tex 2023-01-15 v3.1.10 (3.1.10)
)
(/usr/local/texlive/2024/texmf-dist/tex/generic/pgf/basiclayer/pgfcorerdf.code.
tex
File: pgfcorerdf.code.tex 2023-01-15 v3.1.10 (3.1.10)
)))
(/usr/local/texlive/2024/texmf-dist/tex/generic/pgf/modules/pgfmoduleshapes.cod
e.tex
File: pgfmoduleshapes.code.tex 2023-01-15 v3.1.10 (3.1.10)
\pgfnodeparttextbox=\box63
)
(/usr/local/texlive/2024/texmf-dist/tex/generic/pgf/modules/pgfmoduleplot.code.
tex
File: pgfmoduleplot.code.tex 2023-01-15 v3.1.10 (3.1.10)
)
(/usr/local/texlive/2024/texmf-dist/tex/latex/pgf/compatibility/pgfcomp-version
-0-65.sty
Package: pgfcomp-version-0-65 2023-01-15 v3.1.10 (3.1.10)
\pgf@nodesepstart=\dimen285
\pgf@nodesepend=\dimen286
)
(/usr/local/texlive/2024/texmf-dist/tex/latex/pgf/compatibility/pgfcomp-version
-1-18.sty
Package: pgfcomp-version-1-18 2023-01-15 v3.1.10 (3.1.10)
))
(/usr/local/texlive/2024/texmf-dist/tex/latex/pgf/utilities/pgffor.sty
(/usr/local/texlive/2024/texmf-dist/tex/latex/pgf/utilities/pgfkeys.sty
(/usr/local/texlive/2024/texmf-dist/tex/generic/pgf/utilities/pgfkeys.code.tex)
) (/usr/local/texlive/2024/texmf-dist/tex/latex/pgf/math/pgfmath.sty
(/usr/local/texlive/2024/texmf-dist/tex/generic/pgf/math/pgfmath.code.tex))
(/usr/local/texlive/2024/texmf-dist/tex/generic/pgf/utilities/pgffor.code.tex
Package: pgffor 2023-01-15 v3.1.10 (3.1.10)
\pgffor@iter=\dimen287
\pgffor@skip=\dimen288
\pgffor@stack=\toks39
\pgffor@toks=\toks40
))
(/usr/local/texlive/2024/texmf-dist/tex/generic/pgf/frontendlayer/tikz/tikz.cod
e.tex
Package: tikz 2023-01-15 v3.1.10 (3.1.10)

(/usr/local/texlive/2024/texmf-dist/tex/generic/pgf/libraries/pgflibraryplothan
dlers.code.tex
File: pgflibraryplothandlers.code.tex 2023-01-15 v3.1.10 (3.1.10)
\pgf@plot@mark@count=\count312
\pgfplotmarksize=\dimen289
)
\tikz@lastx=\dimen290
\tikz@lasty=\dimen291
\tikz@lastxsaved=\dimen292
\tikz@lastysaved=\dimen293
\tikz@lastmovetox=\dimen294
\tikz@lastmovetoy=\dimen295
\tikzleveldistance=\dimen296
\tikzsiblingdistance=\dimen297
\tikz@figbox=\box64
\tikz@figbox@bg=\box65
\tikz@tempbox=\box66
\tikz@tempbox@bg=\box67
\tikztreelevel=\count313
\tikznumberofchildren=\count314
\tikznumberofcurrentchild=\count315
\tikz@fig@count=\count316

(/usr/local/texlive/2024/texmf-dist/tex/generic/pgf/modules/pgfmodulematrix.cod
e.tex
File: pgfmodulematrix.code.tex 2023-01-15 v3.1.10 (3.1.10)
\pgfmatrixcurrentrow=\count317
\pgfmatrixcurrentcolumn=\count318
\pgf@matrix@numberofcolumns=\count319
)
\tikz@expandcount=\count320

(/usr/local/texlive/2024/texmf-dist/tex/generic/pgf/frontendlayer/tikz/librarie
s/tikzlibrarytopaths.code.tex
File: tikzlibrarytopaths.code.tex 2023-01-15 v3.1.10 (3.1.10)
)))
(/usr/local/texlive/2024/texmf-dist/tex/latex/tools/bm.sty
Package: bm 2023/07/08 v1.2f Bold Symbol Support (DPC/FMi)
\symboldoperators=\mathgroup6
\symboldletters=\mathgroup7
\symboldsymbols=\mathgroup8
Package bm Info: No bold for \OMX/cmex/m/n, using \pmb.
Package bm Info: No bold for \U/msa/m/n, using \pmb.
Package bm Info: No bold for \U/msb/m/n, using \pmb.
LaTeX Font Info:    Redeclaring math alphabet \mathbf on input line 149.
)
(/usr/local/texlive/2024/texmf-dist/tex/latex/environ/environ.sty
Package: environ 2014/05/04 v0.3 A new way to define environments

(/usr/local/texlive/2024/texmf-dist/tex/latex/trimspaces/trimspaces.sty
Package: trimspaces 2009/09/17 v1.1 Trim spaces around a token list
))
\measure@tikzpicture=\box68

(/usr/local/texlive/2024/texmf-dist/tex/latex/tikz-bayesnet/tikzlibrarybayesnet
.code.tex
(/usr/local/texlive/2024/texmf-dist/tex/generic/pgf/frontendlayer/tikz/librarie
s/tikzlibraryshapes.code.tex
File: tikzlibraryshapes.code.tex 2023-01-15 v3.1.10 (3.1.10)

(/usr/local/texlive/2024/texmf-dist/tex/generic/pgf/frontendlayer/tikz/librarie
s/tikzlibraryshapes.geometric.code.tex
File: tikzlibraryshapes.geometric.code.tex 2023-01-15 v3.1.10 (3.1.10)

(/usr/local/texlive/2024/texmf-dist/tex/generic/pgf/libraries/shapes/pgflibrary
shapes.geometric.code.tex
File: pgflibraryshapes.geometric.code.tex 2023-01-15 v3.1.10 (3.1.10)
))
(/usr/local/texlive/2024/texmf-dist/tex/generic/pgf/frontendlayer/tikz/librarie
s/tikzlibraryshapes.misc.code.tex
File: tikzlibraryshapes.misc.code.tex 2023-01-15 v3.1.10 (3.1.10)

(/usr/local/texlive/2024/texmf-dist/tex/generic/pgf/libraries/shapes/pgflibrary
shapes.misc.code.tex
File: pgflibraryshapes.misc.code.tex 2023-01-15 v3.1.10 (3.1.10)
))
(/usr/local/texlive/2024/texmf-dist/tex/generic/pgf/frontendlayer/tikz/librarie
s/tikzlibraryshapes.symbols.code.tex
File: tikzlibraryshapes.symbols.code.tex 2023-01-15 v3.1.10 (3.1.10)

(/usr/local/texlive/2024/texmf-dist/tex/generic/pgf/libraries/shapes/pgflibrary
shapes.symbols.code.tex
File: pgflibraryshapes.symbols.code.tex 2023-01-15 v3.1.10 (3.1.10)
))
(/usr/local/texlive/2024/texmf-dist/tex/generic/pgf/frontendlayer/tikz/librarie
s/tikzlibraryshapes.arrows.code.tex
File: tikzlibraryshapes.arrows.code.tex 2023-01-15 v3.1.10 (3.1.10)

(/usr/local/texlive/2024/texmf-dist/tex/generic/pgf/libraries/shapes/pgflibrary
shapes.arrows.code.tex
File: pgflibraryshapes.arrows.code.tex 2023-01-15 v3.1.10 (3.1.10)
))
(/usr/local/texlive/2024/texmf-dist/tex/generic/pgf/frontendlayer/tikz/librarie
s/tikzlibraryshapes.callouts.code.tex
(/usr/local/texlive/2024/texmf-dist/tex/generic/pgf/libraries/shapes/pgflibrary
shapes.callouts.code.tex))
(/usr/local/texlive/2024/texmf-dist/tex/generic/pgf/frontendlayer/tikz/librarie
s/tikzlibraryshapes.multipart.code.tex
File: tikzlibraryshapes.multipart.code.tex 2023-01-15 v3.1.10 (3.1.10)

(/usr/local/texlive/2024/texmf-dist/tex/generic/pgf/libraries/shapes/pgflibrary
shapes.multipart.code.tex
File: pgflibraryshapes.multipart.code.tex 2023-01-15 v3.1.10 (3.1.10)
\pgfnodepartlowerbox=\box69
\pgfnodeparttwobox=\box70
\pgfnodepartthreebox=\box71
\pgfnodepartfourbox=\box72
\pgfnodeparttwentybox=\box73
\pgfnodepartnineteenbox=\box74
\pgfnodeparteighteenbox=\box75
\pgfnodepartseventeenbox=\box76
\pgfnodepartsixteenbox=\box77
\pgfnodepartfifteenbox=\box78
\pgfnodepartfourteenbox=\box79
\pgfnodepartthirteenbox=\box80
\pgfnodeparttwelvebox=\box81
\pgfnodepartelevenbox=\box82
\pgfnodeparttenbox=\box83
\pgfnodepartninebox=\box84
\pgfnodeparteightbox=\box85
\pgfnodepartsevenbox=\box86
\pgfnodepartsixbox=\box87
\pgfnodepartfivebox=\box88
)))
(/usr/local/texlive/2024/texmf-dist/tex/generic/pgf/frontendlayer/tikz/librarie
s/tikzlibraryfit.code.tex
File: tikzlibraryfit.code.tex 2023-01-15 v3.1.10 (3.1.10)
)
(/usr/local/texlive/2024/texmf-dist/tex/generic/pgf/frontendlayer/tikz/librarie
s/tikzlibrarychains.code.tex
File: tikzlibrarychains.code.tex 2023-01-15 v3.1.10 (3.1.10)

(/usr/local/texlive/2024/texmf-dist/tex/generic/pgf/frontendlayer/tikz/librarie
s/tikzlibrarypositioning.code.tex
File: tikzlibrarypositioning.code.tex 2023-01-15 v3.1.10 (3.1.10)
))
(/usr/local/texlive/2024/texmf-dist/tex/generic/pgf/frontendlayer/tikz/librarie
s/tikzlibraryarrows.code.tex
File: tikzlibraryarrows.code.tex 2023-01-15 v3.1.10 (3.1.10)

(/usr/local/texlive/2024/texmf-dist/tex/generic/pgf/libraries/pgflibraryarrows.
code.tex
File: pgflibraryarrows.code.tex 2023-01-15 v3.1.10 (3.1.10)
\arrowsize=\dimen298
))) (/usr/local/texlive/2024/texmf-dist/tex/latex/preprint/authblk.sty
Package: authblk 2001/02/27 1.3 (PWD)
\affilsep=\skip68
\@affilsep=\skip69
\c@Maxaffil=\count321
\c@authors=\count322
\c@affil=\count323
) (/usr/local/texlive/2024/texmf-dist/tex/latex/orcidlink/orcidlink.sty
Package: orcidlink 2023/12/30 v1.0.5 Linked ORCiD logo macro package

(/usr/local/texlive/2024/texmf-dist/tex/generic/pgf/frontendlayer/tikz/librarie
s/tikzlibrarysvg.path.code.tex
File: tikzlibrarysvg.path.code.tex 2023-01-15 v3.1.10 (3.1.10)

(/usr/local/texlive/2024/texmf-dist/tex/generic/pgf/libraries/pgflibrarysvg.pat
h.code.tex
File: pgflibrarysvg.path.code.tex 2023-01-15 v3.1.10 (3.1.10)

(/usr/local/texlive/2024/texmf-dist/tex/generic/pgf/modules/pgfmoduleparser.cod
e.tex
File: pgfmoduleparser.code.tex 2023-01-15 v3.1.10 (3.1.10)
\pgfparserdef@arg@count=\count324
)
\pgf@lib@svg@last@x=\dimen299
\pgf@lib@svg@last@y=\dimen300
\pgf@lib@svg@last@c@x=\dimen301
\pgf@lib@svg@last@c@y=\dimen302
\pgf@lib@svg@count=\count325
\pgf@lib@svg@max@num=\count326
))
\@curXheight=\skip70
) (/usr/local/texlive/2024/texmf-dist/tex/latex/caption/subcaption.sty
Package: subcaption 2023/07/28 v1.6b Sub-captions (AR)
Package caption Info: New subtype `subfigure' on input line 238.
\c@subfigure=\count327
Package caption Info: New subtype `subtable' on input line 238.
\c@subtable=\count328
) (/usr/local/texlive/2024/texmf-dist/tex/latex/psnfss/pifont.sty
Package: pifont 2020/03/25 PSNFSS-v9.3 Pi font support (SPQR) 
LaTeX Font Info:    Trying to load font information for U+pzd on input line 63.


(/usr/local/texlive/2024/texmf-dist/tex/latex/psnfss/upzd.fd
File: upzd.fd 2001/06/04 font definitions for U/pzd.
)
LaTeX Font Info:    Trying to load font information for U+psy on input line 64.


(/usr/local/texlive/2024/texmf-dist/tex/latex/psnfss/upsy.fd
File: upsy.fd 2001/06/04 font definitions for U/psy.
))
(/usr/local/texlive/2024/texmf-dist/tex/latex/l3backend/l3backend-pdftex.def
File: l3backend-pdftex.def 2024-02-20 L3 backend support: PDF output (pdfTeX)
\l__color_backend_stack_int=\count329
\l__pdf_internal_box=\box89
)
(./supplement.aux

LaTeX Warning: Label `fig:s2_sub1' multiply defined.


LaTeX Warning: Label `sub@fig:s2_sub1' multiply defined.


LaTeX Warning: Label `fig:s2_sub2' multiply defined.


LaTeX Warning: Label `sub@fig:s2_sub2' multiply defined.


LaTeX Warning: Label `fig:S2' multiply defined.


LaTeX Warning: Label `fig:s3_sub1' multiply defined.


LaTeX Warning: Label `sub@fig:s3_sub1' multiply defined.


LaTeX Warning: Label `fig:S3' multiply defined.

)
\openout1 = `supplement.aux'.

LaTeX Font Info:    Checking defaults for OML/cmm/m/it on input line 71.
LaTeX Font Info:    ... okay on input line 71.
LaTeX Font Info:    Checking defaults for OMS/cmsy/m/n on input line 71.
LaTeX Font Info:    ... okay on input line 71.
LaTeX Font Info:    Checking defaults for OT1/cmr/m/n on input line 71.
LaTeX Font Info:    ... okay on input line 71.
LaTeX Font Info:    Checking defaults for T1/cmr/m/n on input line 71.
LaTeX Font Info:    ... okay on input line 71.
LaTeX Font Info:    Checking defaults for TS1/cmr/m/n on input line 71.
LaTeX Font Info:    ... okay on input line 71.
LaTeX Font Info:    Checking defaults for OMX/cmex/m/n on input line 71.
LaTeX Font Info:    ... okay on input line 71.
LaTeX Font Info:    Checking defaults for U/cmr/m/n on input line 71.
LaTeX Font Info:    ... okay on input line 71.
LaTeX Font Info:    Checking defaults for PD1/pdf/m/n on input line 71.
LaTeX Font Info:    ... okay on input line 71.
LaTeX Font Info:    Checking defaults for PU/pdf/m/n on input line 71.
LaTeX Font Info:    ... okay on input line 71.

*geometry* driver: auto-detecting
*geometry* detected driver: pdftex
*geometry* verbose mode - [ preamble ] result:
* driver: pdftex
* paper: <default>
* layout: <same size as paper>
* layoutoffset:(h,v)=(0.0pt,0.0pt)
* modes: 
* h-part:(L,W,R)=(72.26999pt, 469.75502pt, 72.26999pt)
* v-part:(T,H,B)=(72.26999pt, 650.43001pt, 72.26999pt)
* \paperwidth=614.295pt
* \paperheight=794.96999pt
* \textwidth=469.75502pt
* \textheight=650.43001pt
* \oddsidemargin=0.0pt
* \evensidemargin=0.0pt
* \topmargin=-37.0pt
* \headheight=12.0pt
* \headsep=25.0pt
* \topskip=12.0pt
* \footskip=30.0pt
* \marginparwidth=44.0pt
* \marginparsep=10.0pt
* \columnsep=10.0pt
* \skip\footins=10.8pt plus 4.0pt minus 2.0pt
* \hoffset=0.0pt
* \voffset=0.0pt
* \mag=1000
* \@twocolumnfalse
* \@twosidefalse
* \@mparswitchfalse
* \@reversemarginfalse
* (1in=72.27pt=25.4mm, 1cm=28.453pt)

(/usr/local/texlive/2024/texmf-dist/tex/context/base/mkii/supp-pdf.mkii
[Loading MPS to PDF converter (version 2006.09.02).]
\scratchcounter=\count330
\scratchdimen=\dimen303
\scratchbox=\box90
\nofMPsegments=\count331
\nofMParguments=\count332
\everyMPshowfont=\toks41
\MPscratchCnt=\count333
\MPscratchDim=\dimen304
\MPnumerator=\count334
\makeMPintoPDFobject=\count335
\everyMPtoPDFconversion=\toks42
) (/usr/local/texlive/2024/texmf-dist/tex/latex/epstopdf-pkg/epstopdf-base.sty
Package: epstopdf-base 2020-01-24 v2.11 Base part for package epstopdf
Package epstopdf-base Info: Redefining graphics rule for `.eps' on input line 4
85.

(/usr/local/texlive/2024/texmf-dist/tex/latex/latexconfig/epstopdf-sys.cfg
File: epstopdf-sys.cfg 2010/07/13 v1.3 Configuration of (r)epstopdf for TeX Liv
e
))
Package caption Info: Begin \AtBeginDocument code.
Package caption Info: hyperref package is loaded.
Package caption Info: End \AtBeginDocument code.
Package hyperref Info: Link coloring OFF on input line 71.

(./supplement.out) (./supplement.out)
\@outlinefile=\write4
\openout4 = `supplement.out'.

LaTeX Font Info:    Trying to load font information for U+msa on input line 72.


(/usr/local/texlive/2024/texmf-dist/tex/latex/amsfonts/umsa.fd
File: umsa.fd 2013/01/14 v3.01 AMS symbols A
)
LaTeX Font Info:    Trying to load font information for U+msb on input line 72.


(/usr/local/texlive/2024/texmf-dist/tex/latex/amsfonts/umsb.fd
File: umsb.fd 2013/01/14 v3.01 AMS symbols B
) [1

{/usr/local/texlive/2024/texmf-var/fonts/map/pdftex/updmap/pdftex.map}{/usr/loc
al/texlive/2024/texmf-dist/fonts/enc/dvips/cm-super/cm-super-ts1.enc}] [2

] [3]
<figs/exp/n0.pdf, id=54, 243.91125pt x 243.91125pt>
File: figs/exp/n0.pdf Graphic file (type pdf)
<use figs/exp/n0.pdf>
Package pdftex.def Info: figs/exp/n0.pdf  used on input line 162.
(pdftex.def)             Requested size: 187.89914pt x 187.90155pt.
<figs/exp/growthrate.pdf, id=55, 243.91125pt x 243.91125pt>
File: figs/exp/growthrate.pdf Graphic file (type pdf)
<use figs/exp/growthrate.pdf>
Package pdftex.def Info: figs/exp/growthrate.pdf  used on input line 169.
(pdftex.def)             Requested size: 187.89914pt x 187.90155pt.
<figs/constant/n0.pdf, id=56, 243.91125pt x 243.91125pt>
File: figs/constant/n0.pdf Graphic file (type pdf)
<use figs/constant/n0.pdf>
Package pdftex.def Info: figs/constant/n0.pdf  used on input line 186.
(pdftex.def)             Requested size: 187.89914pt x 187.90155pt.
<figs/logistic/b.pdf, id=57, 243.91125pt x 243.91125pt>
File: figs/logistic/b.pdf Graphic file (type pdf)
<use figs/logistic/b.pdf>
Package pdftex.def Info: figs/logistic/b.pdf  used on input line 208.
(pdftex.def)             Requested size: 140.92793pt x 140.92896pt.
<figs/logistic/t50.pdf, id=58, 243.91125pt x 243.91125pt>
File: figs/logistic/t50.pdf Graphic file (type pdf)
<use figs/logistic/t50.pdf>
Package pdftex.def Info: figs/logistic/t50.pdf  used on input line 215.
(pdftex.def)             Requested size: 140.92793pt x 140.92896pt.
<figs/logistic/Ninf.pdf, id=59, 243.91125pt x 243.91125pt>
File: figs/logistic/Ninf.pdf Graphic file (type pdf)
<use figs/logistic/Ninf.pdf>
Package pdftex.def Info: figs/logistic/Ninf.pdf  used on input line 222.
(pdftex.def)             Requested size: 140.92793pt x 140.92896pt.
 [4

 <./figs/exp/n0.pdf> <./figs/exp/growthrate.pdf> <./figs/constant/n0.pdf>]
<figs/nooperator/f0/n0.pdf, id=169, 243.91125pt x 243.91125pt>
File: figs/nooperator/f0/n0.pdf Graphic file (type pdf)
<use figs/nooperator/f0/n0.pdf>
Package pdftex.def Info: figs/nooperator/f0/n0.pdf  used on input line 245.
(pdftex.def)             Requested size: 140.92793pt x 140.92896pt.
<figs/nooperator/f0/b.pdf, id=170, 243.91125pt x 243.91125pt>
File: figs/nooperator/f0/b.pdf Graphic file (type pdf)
<use figs/nooperator/f0/b.pdf>
Package pdftex.def Info: figs/nooperator/f0/b.pdf  used on input line 252.
(pdftex.def)             Requested size: 140.92793pt x 140.92896pt.
<figs/nooperator/f0/f0.pdf, id=171, 243.91125pt x 243.91125pt>
File: figs/nooperator/f0/f0.pdf Graphic file (type pdf)
<use figs/nooperator/f0/f0.pdf>
Package pdftex.def Info: figs/nooperator/f0/f0.pdf  used on input line 259.
(pdftex.def)             Requested size: 140.92793pt x 140.92896pt.
<figs/nooperator/t50/Ninf.pdf, id=172, 243.91125pt x 243.91125pt>
File: figs/nooperator/t50/Ninf.pdf Graphic file (type pdf)
<use figs/nooperator/t50/Ninf.pdf>
Package pdftex.def Info: figs/nooperator/t50/Ninf.pdf  used on input line 274.
(pdftex.def)             Requested size: 140.92793pt x 140.92896pt.
<figs/nooperator/t50/b.pdf, id=173, 243.91125pt x 243.91125pt>
File: figs/nooperator/t50/b.pdf Graphic file (type pdf)
<use figs/nooperator/t50/b.pdf>
Package pdftex.def Info: figs/nooperator/t50/b.pdf  used on input line 281.
(pdftex.def)             Requested size: 140.92793pt x 140.92896pt.
<figs/nooperator/t50/t50.pdf, id=174, 243.91125pt x 243.91125pt>
File: figs/nooperator/t50/t50.pdf Graphic file (type pdf)
<use figs/nooperator/t50/t50.pdf>
Package pdftex.def Info: figs/nooperator/t50/t50.pdf  used on input line 288.
(pdftex.def)             Requested size: 140.92793pt x 140.92896pt.
 [5 <./figs/logistic/b.pdf> <./figs/logistic/t50.pdf> <./figs/logistic/Ninf.pdf
>]
<figs/operator/f0/n0.pdf, id=290, 243.91125pt x 243.91125pt>
File: figs/operator/f0/n0.pdf Graphic file (type pdf)
<use figs/operator/f0/n0.pdf>
Package pdftex.def Info: figs/operator/f0/n0.pdf  used on input line 309.
(pdftex.def)             Requested size: 140.92793pt x 140.92896pt.
<figs/operator/f0/b.pdf, id=291, 243.91125pt x 243.91125pt>
File: figs/operator/f0/b.pdf Graphic file (type pdf)
<use figs/operator/f0/b.pdf>
Package pdftex.def Info: figs/operator/f0/b.pdf  used on input line 316.
(pdftex.def)             Requested size: 140.92793pt x 140.92896pt.
<figs/operator/f0/f0.pdf, id=292, 243.91125pt x 243.91125pt>
File: figs/operator/f0/f0.pdf Graphic file (type pdf)
<use figs/operator/f0/f0.pdf>
Package pdftex.def Info: figs/operator/f0/f0.pdf  used on input line 323.
(pdftex.def)             Requested size: 140.92793pt x 140.92896pt.
<figs/operator/t50/Ninf.pdf, id=293, 243.91125pt x 243.91125pt>
File: figs/operator/t50/Ninf.pdf Graphic file (type pdf)
<use figs/operator/t50/Ninf.pdf>
Package pdftex.def Info: figs/operator/t50/Ninf.pdf  used on input line 338.
(pdftex.def)             Requested size: 140.92793pt x 140.92896pt.
<figs/operator/t50/b.pdf, id=294, 243.91125pt x 243.91125pt>
File: figs/operator/t50/b.pdf Graphic file (type pdf)
<use figs/operator/t50/b.pdf>
Package pdftex.def Info: figs/operator/t50/b.pdf  used on input line 345.
(pdftex.def)             Requested size: 140.92793pt x 140.92896pt.
<figs/operator/t50/t50.pdf, id=295, 243.91125pt x 243.91125pt>
File: figs/operator/t50/t50.pdf Graphic file (type pdf)
<use figs/operator/t50/t50.pdf>
Package pdftex.def Info: figs/operator/t50/t50.pdf  used on input line 352.
(pdftex.def)             Requested size: 140.92793pt x 140.92896pt.
 [6 <./figs/nooperator/f0/n0.pdf> <./figs/nooperator/f0/b.pdf> <./figs/nooperat
or/f0/f0.pdf> <./figs/nooperator/t50/Ninf.pdf> <./figs/nooperator/t50/b.pdf> <.
/figs/nooperator/t50/t50.pdf>]
<figs/gt16/gt16-f0/n0.pdf, id=517, 243.91125pt x 243.91125pt>
File: figs/gt16/gt16-f0/n0.pdf Graphic file (type pdf)
<use figs/gt16/gt16-f0/n0.pdf>
Package pdftex.def Info: figs/gt16/gt16-f0/n0.pdf  used on input line 378.
(pdftex.def)             Requested size: 84.55246pt x 84.55142pt.
<figs/gt16/gt16-f0/b.pdf, id=518, 243.91125pt x 243.91125pt>
File: figs/gt16/gt16-f0/b.pdf Graphic file (type pdf)
<use figs/gt16/gt16-f0/b.pdf>
Package pdftex.def Info: figs/gt16/gt16-f0/b.pdf  used on input line 385.
(pdftex.def)             Requested size: 84.55246pt x 84.55142pt.
<figs/gt16/gt16-f0/f0.pdf, id=519, 243.91125pt x 243.91125pt>
File: figs/gt16/gt16-f0/f0.pdf Graphic file (type pdf)
<use figs/gt16/gt16-f0/f0.pdf>
Package pdftex.def Info: figs/gt16/gt16-f0/f0.pdf  used on input line 392.
(pdftex.def)             Requested size: 84.55246pt x 84.55142pt.
<figs/gt16/gt16-f0/epsilon.pdf, id=520, 243.91125pt x 243.91125pt>
File: figs/gt16/gt16-f0/epsilon.pdf Graphic file (type pdf)
<use figs/gt16/gt16-f0/epsilon.pdf>
Package pdftex.def Info: figs/gt16/gt16-f0/epsilon.pdf  used on input line 399.

(pdftex.def)             Requested size: 84.55246pt x 84.55142pt.
<figs/gt16/gt16-f0/delta.pdf, id=521, 243.91125pt x 243.91125pt>
File: figs/gt16/gt16-f0/delta.pdf Graphic file (type pdf)
<use figs/gt16/gt16-f0/delta.pdf>
Package pdftex.def Info: figs/gt16/gt16-f0/delta.pdf  used on input line 406.
(pdftex.def)             Requested size: 84.55246pt x 84.55142pt.
<figs/gt16/gt16-t50/Ninf.pdf, id=522, 243.91125pt x 243.91125pt>
File: figs/gt16/gt16-t50/Ninf.pdf Graphic file (type pdf)
<use figs/gt16/gt16-t50/Ninf.pdf>
Package pdftex.def Info: figs/gt16/gt16-t50/Ninf.pdf  used on input line 421.
(pdftex.def)             Requested size: 84.55246pt x 84.55142pt.
<figs/gt16/gt16-t50/b.pdf, id=523, 243.91125pt x 243.91125pt>
File: figs/gt16/gt16-t50/b.pdf Graphic file (type pdf)
<use figs/gt16/gt16-t50/b.pdf>
Package pdftex.def Info: figs/gt16/gt16-t50/b.pdf  used on input line 428.
(pdftex.def)             Requested size: 84.55246pt x 84.55142pt.
<figs/gt16/gt16-t50/t50.pdf, id=524, 243.91125pt x 243.91125pt>
File: figs/gt16/gt16-t50/t50.pdf Graphic file (type pdf)
<use figs/gt16/gt16-t50/t50.pdf>
Package pdftex.def Info: figs/gt16/gt16-t50/t50.pdf  used on input line 435.
(pdftex.def)             Requested size: 84.55246pt x 84.55142pt.
<figs/gt16/gt16-t50/epsilon.pdf, id=525, 243.91125pt x 243.91125pt>
File: figs/gt16/gt16-t50/epsilon.pdf Graphic file (type pdf)
<use figs/gt16/gt16-t50/epsilon.pdf>
Package pdftex.def Info: figs/gt16/gt16-t50/epsilon.pdf  used on input line 442
.
(pdftex.def)             Requested size: 84.55246pt x 84.55142pt.
<figs/gt16/gt16-t50/delta.pdf, id=526, 243.91125pt x 243.91125pt>
File: figs/gt16/gt16-t50/delta.pdf Graphic file (type pdf)
<use figs/gt16/gt16-t50/delta.pdf>
Package pdftex.def Info: figs/gt16/gt16-t50/delta.pdf  used on input line 449.
(pdftex.def)             Requested size: 84.55246pt x 84.55142pt.
 [7 <./figs/operator/f0/n0.pdf> <./figs/operator/f0/b.pdf> <./figs/operator/f0/
f0.pdf> <./figs/operator/t50/Ninf.pdf> <./figs/operator/t50/b.pdf> <./figs/oper
ator/t50/t50.pdf>]
<figs/expExpansion/n0.pdf, id=754, 243.91125pt x 243.91125pt>
File: figs/expExpansion/n0.pdf Graphic file (type pdf)
<use figs/expExpansion/n0.pdf>
Package pdftex.def Info: figs/expExpansion/n0.pdf  used on input line 470.
(pdftex.def)             Requested size: 140.92793pt x 140.92896pt.
<figs/expExpansion/growthrate.pdf, id=755, 243.91125pt x 243.91125pt>
File: figs/expExpansion/growthrate.pdf Graphic file (type pdf)
<use figs/expExpansion/growthrate.pdf>
Package pdftex.def Info: figs/expExpansion/growthrate.pdf  used on input line 4
78.
(pdftex.def)             Requested size: 140.92793pt x 140.92896pt.
<figs/expExpansion/NA.pdf, id=756, 243.91125pt x 243.91125pt>
File: figs/expExpansion/NA.pdf Graphic file (type pdf)
<use figs/expExpansion/NA.pdf>
Package pdftex.def Info: figs/expExpansion/NA.pdf  used on input line 486.
(pdftex.def)             Requested size: 140.92793pt x 140.92896pt.
<figs/logisticExpansion/NA.pdf, id=757, 243.91125pt x 243.91125pt>
File: figs/logisticExpansion/NA.pdf Graphic file (type pdf)
<use figs/logisticExpansion/NA.pdf>
Package pdftex.def Info: figs/logisticExpansion/NA.pdf  used on input line 502.

(pdftex.def)             Requested size: 112.74377pt x 112.74391pt.
<figs/logisticExpansion/b.pdf, id=758, 243.91125pt x 243.91125pt>
File: figs/logisticExpansion/b.pdf Graphic file (type pdf)
<use figs/logisticExpansion/b.pdf>
Package pdftex.def Info: figs/logisticExpansion/b.pdf  used on input line 510.
(pdftex.def)             Requested size: 112.74377pt x 112.74391pt.
<figs/logisticExpansion/ncarryingcapacity.pdf, id=759, 243.91125pt x 243.91125p
t>
File: figs/logisticExpansion/ncarryingcapacity.pdf Graphic file (type pdf)
<use figs/logisticExpansion/ncarryingcapacity.pdf>
Package pdftex.def Info: figs/logisticExpansion/ncarryingcapacity.pdf  used on 
input line 518.
(pdftex.def)             Requested size: 112.74377pt x 112.74391pt.
<figs/logisticExpansion/t50.pdf, id=760, 243.91125pt x 243.91125pt>
File: figs/logisticExpansion/t50.pdf Graphic file (type pdf)
<use figs/logisticExpansion/t50.pdf>
Package pdftex.def Info: figs/logisticExpansion/t50.pdf  used on input line 526
.
(pdftex.def)             Requested size: 112.74377pt x 112.74391pt.
 [8 <./figs/gt16/gt16-f0/n0.pdf> <./figs/gt16/gt16-f0/b.pdf> <./figs/gt16/gt16-
f0/f0.pdf> <./figs/gt16/gt16-f0/epsilon.pdf> <./figs/gt16/gt16-f0/delta.pdf> <.
/figs/gt16/gt16-t50/Ninf.pdf> <./figs/gt16/gt16-t50/b.pdf> <./figs/gt16/gt16-t5
0/t50.pdf> <./figs/gt16/gt16-t50/epsilon.pdf> <./figs/gt16/gt16-t50/delta.pdf> 
<./figs/expExpansion/n0.pdf> <./figs/expExpansion/growthrate.pdf> <./figs/expEx
pansion/NA.pdf>]
<figs/gompertzExpansion_t50/b.pdf, id=1258, 243.91125pt x 243.91125pt>
File: figs/gompertzExpansion_t50/b.pdf Graphic file (type pdf)
<use figs/gompertzExpansion_t50/b.pdf>
Package pdftex.def Info: figs/gompertzExpansion_t50/b.pdf  used on input line 5
47.
(pdftex.def)             Requested size: 112.74377pt x 112.74391pt.
<figs/gompertzExpansion_t50/NA.pdf, id=1259, 243.91125pt x 243.91125pt>
File: figs/gompertzExpansion_t50/NA.pdf Graphic file (type pdf)
<use figs/gompertzExpansion_t50/NA.pdf>
Package pdftex.def Info: figs/gompertzExpansion_t50/NA.pdf  used on input line 
555.
(pdftex.def)             Requested size: 112.74377pt x 112.74391pt.
<figs/gompertzExpansion_t50/ninfinity.pdf, id=1260, 243.91125pt x 243.91125pt>
File: figs/gompertzExpansion_t50/ninfinity.pdf Graphic file (type pdf)
<use figs/gompertzExpansion_t50/ninfinity.pdf>
Package pdftex.def Info: figs/gompertzExpansion_t50/ninfinity.pdf  used on inpu
t line 563.
(pdftex.def)             Requested size: 112.74377pt x 112.74391pt.
<figs/gompertzExpansion_t50/t50.pdf, id=1261, 243.91125pt x 243.91125pt>
File: figs/gompertzExpansion_t50/t50.pdf Graphic file (type pdf)
<use figs/gompertzExpansion_t50/t50.pdf>
Package pdftex.def Info: figs/gompertzExpansion_t50/t50.pdf  used on input line
 571.
(pdftex.def)             Requested size: 112.74377pt x 112.74391pt.
<figs/gompertzExpansion_f0/b.pdf, id=1262, 243.91125pt x 243.91125pt>
File: figs/gompertzExpansion_f0/b.pdf Graphic file (type pdf)
<use figs/gompertzExpansion_f0/b.pdf>
Package pdftex.def Info: figs/gompertzExpansion_f0/b.pdf  used on input line 58
9.
(pdftex.def)             Requested size: 112.74377pt x 112.74391pt.
<figs/gompertzExpansion_f0/NA.pdf, id=1263, 243.91125pt x 243.91125pt>
File: figs/gompertzExpansion_f0/NA.pdf Graphic file (type pdf)
<use figs/gompertzExpansion_f0/NA.pdf>
Package pdftex.def Info: figs/gompertzExpansion_f0/NA.pdf  used on input line 5
97.
(pdftex.def)             Requested size: 112.74377pt x 112.74391pt.
<figs/gompertzExpansion_f0/N0.pdf, id=1264, 243.91125pt x 243.91125pt>
File: figs/gompertzExpansion_f0/N0.pdf Graphic file (type pdf)
<use figs/gompertzExpansion_f0/N0.pdf>
Package pdftex.def Info: figs/gompertzExpansion_f0/N0.pdf  used on input line 6
05.
(pdftex.def)             Requested size: 112.74377pt x 112.74391pt.
<figs/gompertzExpansion_f0/f0.pdf, id=1265, 243.91125pt x 243.91125pt>
File: figs/gompertzExpansion_f0/f0.pdf Graphic file (type pdf)
<use figs/gompertzExpansion_f0/f0.pdf>
Package pdftex.def Info: figs/gompertzExpansion_f0/f0.pdf  used on input line 6
13.
(pdftex.def)             Requested size: 112.74377pt x 112.74391pt.
 [9 <./figs/logisticExpansion/NA.pdf> <./figs/logisticExpansion/b.pdf> <./figs/
logisticExpansion/ncarryingcapacity.pdf> <./figs/logisticExpansion/t50.pdf> <./
figs/gompertzExpansion_t50/b.pdf> <./figs/gompertzExpansion_t50/NA.pdf> <./figs
/gompertzExpansion_t50/ninfinity.pdf> <./figs/gompertzExpansion_t50/t50.pdf> <.
/figs/gompertzExpansion_f0/b.pdf> <./figs/gompertzExpansion_f0/NA.pdf> <./figs/
gompertzExpansion_f0/N0.pdf> <./figs/gompertzExpansion_f0/f0.pdf>] [10

] [11

]
pdfTeX warning (ext4): destination with the same identifier (name{section.1}) h
as been already used, duplicate ignored
<to be read again> 
                   \relax 
l.733 \section{LPhy Code for Model Averaging}
                                             
LaTeX Font Info:    Trying to load font information for OMS+cmtt on input line 
737.
LaTeX Font Info:    No file OMScmtt.fd. on input line 737.


LaTeX Font Warning: Font shape `OMS/cmtt/m/n' undefined
(Font)              using `OMS/cmsy/m/n' instead
(Font)              for symbol `textbraceleft' on input line 737.


Overfull \hbox (13.13475pt too wide) in paragraph at lines 744--744
[]  \OT1/cmtt/m/n/10.95 exponentialPopFunc = []exponentialPopFunc[]([]GrowthRat
e=[][]b[], []N0=[][]N_max[], []NA=[][]NA[], []I_na=[][]I_na[]);[] 
 []


Overfull \hbox (64.87294pt too wide) in paragraph at lines 746--746
[]  \OT1/cmtt/m/n/10.95 logisticPopFunc = []logisticPopFunc[]([]t50=[][]t50[], 
[]nCarryingCapacity=[][]N_max[], []b=[][]b[], []NA=[][]NA[], []I_na=[][]I_na[])
;[] 
 []


Overfull \hbox (41.87819pt too wide) in paragraph at lines 747--747
[]  \OT1/cmtt/m/n/10.95 gompertzPopFunc = []gompertzPopFunc_t50[]([]t50=[][]t50
[], []b=[][]b[], []NInfinity=[][]N_max[], []NA=[][]NA[], []I_na=[][]I_na[]);[] 

 []

[12

]
Overfull \hbox (13.13475pt too wide) in paragraph at lines 775--775
[]  \OT1/cmtt/m/n/10.95 exponentialPopFunc = []exponentialPopFunc[]([]GrowthRat
e=[][]b[], []N0=[][]N_max[], []NA=[][]NA[], []I_na=[][]I_na[]);[] 
 []


Overfull \hbox (64.87294pt too wide) in paragraph at lines 777--777
[]  \OT1/cmtt/m/n/10.95 logisticPopFunc = []logisticPopFunc[]([]t50=[][]t50[], 
[]nCarryingCapacity=[][]N_max[], []b=[][]b[], []NA=[][]NA[], []I_na=[][]I_na[])
;[] 
 []

[13

]
Overfull \hbox (13.13475pt too wide) in paragraph at lines 803--803
[]  \OT1/cmtt/m/n/10.95 exponentialPopFunc = []exponentialPopFunc[]([]GrowthRat
e=[][]b[], []N0=[][]N_max[], []NA=[][]NA[], []I_na=[][]I_na[]);[] 
 []


Overfull \hbox (64.87294pt too wide) in paragraph at lines 805--805
[]  \OT1/cmtt/m/n/10.95 logisticPopFunc = []logisticPopFunc[]([]t50=[][]t50[], 
[]nCarryingCapacity=[][]N_max[], []b=[][]b[], []NA=[][]NA[], []I_na=[][]I_na[])
;[] 
 []


Overfull \hbox (41.87819pt too wide) in paragraph at lines 806--806
[]  \OT1/cmtt/m/n/10.95 gompertzPopFunc = []gompertzPopFunc_t50[]([]t50=[][]t50
[], []b=[][]b[], []NInfinity=[][]N_max[], []NA=[][]NA[], []I_na=[][]I_na[]);[] 

 []


Overfull \hbox (7.38606pt too wide) in paragraph at lines 807--807
[]  \OT1/cmtt/m/n/10.95 models = [constantPopFunc, exponentialPopFunc, logistic
PopFunc, gompertzPopFunc];[] 
 []

[14

] (./supplement.bbl) [15

]

enddocument/afterlastpage: lastpage setting LastPage.
(./supplement.aux)
 ***********
LaTeX2e <2023-11-01> patch level 1
L3 programming layer <2024-02-20>
 ***********


LaTeX Font Warning: Some font shapes were not available, defaults substituted.


LaTeX Warning: There were multiply-defined labels.

Package rerunfilecheck Info: File `supplement.out' has not changed.
(rerunfilecheck)             Checksum: 8C56D19950F16B510F524F2106CEB62F;505.
 ) 
Here is how much of TeX's memory you used:
 26628 strings out of 474116
 525991 string characters out of 5743683
 1940187 words of memory out of 5000000
 48458 multiletter control sequences out of 15000+600000
 578507 words of font info for 111 fonts, out of 8000000 for 9000
 1141 hyphenation exceptions out of 8191
 84i,15n,87p,694b,832s stack positions out of 10000i,1000n,20000p,200000b,200000s
</usr/local/texlive/2024/texmf-dist/fonts/type1/public/amsfonts/cm/cmbx10.pfb
></usr/local/texlive/2024/texmf-dist/fonts/type1/public/amsfonts/cm/cmbx12.pfb>
</usr/local/texlive/2024/texmf-dist/fonts/type1/public/amsfonts/cm/cmbx8.pfb></
usr/local/texlive/2024/texmf-dist/fonts/type1/public/amsfonts/cm/cmex10.pfb></u
sr/local/texlive/2024/texmf-dist/fonts/type1/public/amsfonts/cm/cmmi10.pfb></us
r/local/texlive/2024/texmf-dist/fonts/type1/public/amsfonts/cm/cmmi12.pfb></usr
/local/texlive/2024/texmf-dist/fonts/type1/public/amsfonts/cm/cmmi6.pfb></usr/l
ocal/texlive/2024/texmf-dist/fonts/type1/public/amsfonts/cm/cmmi8.pfb></usr/loc
al/texlive/2024/texmf-dist/fonts/type1/public/amsfonts/cm/cmr10.pfb></usr/local
/texlive/2024/texmf-dist/fonts/type1/public/amsfonts/cm/cmr12.pfb></usr/local/t
exlive/2024/texmf-dist/fonts/type1/public/amsfonts/cm/cmr17.pfb></usr/local/tex
live/2024/texmf-dist/fonts/type1/public/amsfonts/cm/cmr6.pfb></usr/local/texliv
e/2024/texmf-dist/fonts/type1/public/amsfonts/cm/cmr8.pfb></usr/local/texlive/2
024/texmf-dist/fonts/type1/public/amsfonts/cm/cmsy10.pfb></usr/local/texlive/20
24/texmf-dist/fonts/type1/public/amsfonts/cm/cmsy6.pfb></usr/local/texlive/2024
/texmf-dist/fonts/type1/public/amsfonts/cm/cmsy8.pfb></usr/local/texlive/2024/t
exmf-dist/fonts/type1/public/amsfonts/cm/cmti10.pfb></usr/local/texlive/2024/te
xmf-dist/fonts/type1/public/amsfonts/cm/cmti12.pfb></usr/local/texlive/2024/tex
mf-dist/fonts/type1/public/amsfonts/cm/cmtt10.pfb></usr/local/texlive/2024/texm
f-dist/fonts/type1/public/cm-super/sfrm0700.pfb></usr/local/texlive/2024/texmf-
dist/fonts/type1/public/cm-super/sfrm1000.pfb>
Output written on supplement.pdf (15 pages, 902215 bytes).
PDF statistics:
 1859 PDF objects out of 2073 (max. 8388607)
 402 compressed objects within 5 object streams
 38 named destinations out of 1000 (max. 500000)
 252 words of extra memory for PDF output out of 10000 (max. 10000000)
