# Supplementary material for: Bayesian Model Averaging of Parametric Coalescent Models for Phylodynamic Inference
Source: Mol Biol Evol. 2025 Nov 21;42(12):msaf297. doi: 10.1093/molbev/msaf297 (PMC12704328; doi:10.1093/molbev/msaf297)
Supplement: msaf297_Supplementary_Data [file msaf297_supplementary_data.zip › Tex_LaTeX_suppl/supplement/supplement.out]

\BOOKMARK [1][-]{section.1}{\376\377\000G\000o\000m\000p\000e\000r\000t\000z\000-\000L\000a\000i\000r\000d\000\040\000M\000o\000d\000e\000l\000\040\000D\000e\000r\000i\000v\000a\000t\000i\000o\000n\000s}{}% 1
\BOOKMARK [1][-]{section.1}{\376\377\000L\000P\000h\000y\000\040\000C\000o\000d\000e\000\040\000f\000o\000r\000\040\000M\000o\000d\000e\000l\000\040\000A\000v\000e\000r\000a\000g\000i\000n\000g}{}% 2
\BOOKMARK [1][-]{References.1}{\376\377\000R\000e\000f\000e\000r\000e\000n\000c\000e\000s}{}% 3
