# Supplementary material for: Bayesian Model Averaging of Parametric Coalescent Models for Phylodynamic Inference
Source: Mol Biol Evol. 2025 Nov 21;42(12):msaf297. doi: 10.1093/molbev/msaf297 (PMC12704328; doi:10.1093/molbev/msaf297)
Supplement: msaf297_Supplementary_Data [file msaf297_supplementary_data.zip › Tex_LaTeX_suppl/supplement/supplement.tex]

%================================================================
% File: supplement.tex
%================================================================
\documentclass[12pt]{article}
\usepackage[margin=1in]{geometry}
\usepackage{graphicx}
\usepackage{float}
\usepackage{amsmath,amssymb}
\usepackage{booktabs}
\usepackage{caption}
\usepackage{fancyhdr}
\usepackage{lastpage}

\usepackage{tabularx}
\newcolumntype{L}{>{\raggedright\arraybackslash}X}

\usepackage[authoryear,round]{natbib}
\usepackage{hyperref}              
\usepackage{booktabs}     
\usepackage{xcolor,colortbl}
\definecolor{usedcol}{RGB}{220,255,220} 
\definecolor{unusedcol}{gray}{0.92} 
\usepackage{color}
\usepackage{xcolor}
\usepackage{alltt}
\usepackage{amsmath}
\usepackage{tikz}
\usepackage{bm}
\definecolor{constant}{RGB}{213, 94, 0}
\definecolor{randomvar}{RGB}{0, 158, 115}
\definecolor{gendist}{RGB}{0, 114, 178}
\definecolor{function}{RGB}{204, 121, 167}
\definecolor{argumentname}{RGB}{128, 128, 128}
\definecolor{databutton}{RGB}{230, 159, 0}
\definecolor{databuttonborder}{RGB}{230, 159, 0}
\definecolor{clampedvar}{RGB}{86, 180, 233}
\definecolor{mousepress}{RGB}{192, 192, 192}
\definecolor{default}{RGB}{0, 0, 0}
\definecolor{background}{RGB}{255, 255, 255}
\usepackage{environ}
\makeatletter
\newsavebox{\measure@tikzpicture}
\NewEnviron{scaletikzpicturetowidth}[1]{%
  \def\tikz@width{#1}%
  \def\tikzscale{1}\begin{lrbox}{\measure@tikzpicture}%
  \BODY
  \end{lrbox}%
  \pgfmathparse{#1/\wd\measure@tikzpicture}%
  \edef\tikzscale{\pgfmathresult}%
  \BODY
}
\makeatother\usetikzlibrary{bayesnet}
\definecolor{lightgreen}{RGB}{230,255,230}
\usepackage{authblk}
\usepackage{orcidlink}
            
\usepackage{subcaption}            
\usepackage{caption}                
\usepackage{pifont}
\title{Supplementary Materials for: \\[6pt] 
       ``Bayesian model-averaging of parametric coalescent models for phylodynamic inference''}
\author[1]{Yuan Xu}
\author[1]{Kylie Chen}
\author[1]{Dong Xie}
\author[1,2]{Alexei~J.~Drummond\orcidlink{0000-0003-4454-2576}\thanks{Corresponding author: \texttt{a.drummond@auckland.ac.nz}}}

\affil[1]{School of Biological Sciences, The University of Auckland, Auckland, Aotearoa New Zealand}
\affil[2]{School of Computer Science, The University of Auckland, Auckland, Aotearoa New Zealand}
\date{}  % leave blank if desired
\newcommand{\IA}{I_{A}}
\begin{document}
\maketitle

%------------------------------------------------
% 1. Supplementary Text/Derivation Section
%    (i.e., the textual part with equations)
%------------------------------------------------
\clearpage
\setcounter{section}{0}  
\renewcommand{\thesection}{S.\arabic{section}}  % For sections: S.1, S.2, ...
\setcounter{subsection}{0}
\renewcommand{\thesubsection}{S.\arabic{section}.\arabic{subsection}}

\setcounter{equation}{0}
\renewcommand{\theequation}{S.\arabic{equation}}

\section{Gompertz-Laird Model Derivations}

  The Gompertz model, characterised by an exponentially decreasing growth rate, is widely used to describe tumour growth dynamics. 
   Among the various parameterisations proposed in the literature, the Gompertz-Laird formulation~\cite{laird1969dynamics} is frequently adopted. 
   This classical representation involves three parameters: the initial population size \(N_0\), the growth rate parameter \(b\), and the carrying capacity \(N_\infty\). The model is given by:
   \[
   N(t) = N_0 \exp\bigl(\log\bigl(\tfrac{N_\infty}{N_0}\bigr)(1 - \exp(-b t))\bigr).
   \]

   While this parameterisation is conceptually straightforward, it may not be optimal for Bayesian inference. 
   In general, parameter sets that are less correlated facilitate the specification of marginal priors and improve the efficiency of Markov Chain Monte Carlo (MCMC) sampling. 
   The strong correlation between \(N_0\) and \(N_\infty\) can impede effective mixing, thus slowing convergence. 
   To address this issue, adaptive methods such as the Adaptable Variance Multivariate Normal (AVMN) operator \cite{baele2017adaptive} can be employed to learn and adjust parameter correlations during the MCMC run. 
   Additionally, alternative parameterisations can be considered to further reduce correlation and enhance computational performance.


   To enhance the flexibility of prior specification and reduce parameter correlations, we reparameterise the Gompertz model using \(N_0\), \(f_0\), and \(b\), where \(f_0 = \frac{N_0}{N_\infty}\). 
   This ratio \(f_0\) is dimensionless and constrained to the interval \([0,1]\), enabling the straightforward use of a Beta prior without directly depending on the absolute sizes \(N_0\) or \(N_\infty\).  
   Under this parameterisation, \(N_0\) sets the initial population size, \(b\) governs the time scale, and \(f_0\) locates the population along its growth trajectory. The reparameterised Gompertz model is:

   \[
   N(t) = N_0 \exp\bigl(\log\bigl(\tfrac{1}{f_0}\bigr)(1 - \exp(-b t))\bigr).
   \]
   To facilitate a direct comparison with the logistic model, we further reparameterise the Gompertz model using the same set of parameters. 
   Specifically, we replace \(N_0\) with an expression involving \(N_\infty\), the time \(t_{50}\) at which the population reaches half of \(N_\infty\), and the growth rate \(b\):
   \[
   N_0 = N_\infty \cdot 2^{-\exp(b t_{50})}.
   \]
   This adjustment removes the explicit dependence on \(N_0\), yielding:
   \[
   N(t) = N_\infty \cdot 2^{-\exp(b t_{50})} \exp\bigl(\log\bigl(\tfrac{1}{2^{-\exp(b t_{50})}} \bigr)(1 - \exp(-b t))\bigr).
   \]

   The Gompertz model can also be extended to incorporate an ancestral population size \(N_A\). 
   In this expanded version, the population grows from \(N_A\) rather than approaching zero at large times. The Gompertz expansion function is:

   \[
   N(t) = (N_0 - N_A) \exp\biggl(\log\!\biggl(\tfrac{N_\infty - N_A}{N_0 - N_A}\biggr)\bigl[1 - \exp(-b t)\bigr]\biggr) + N_A.
   \]

   In the expanded model, the interpretation of \(t_{50}\) is naturally adjusted. Specifically, \(t_{50}\) now corresponds to the time at which the population reaches \(N_A + \tfrac{N_\infty - N_A}{2}\), reflecting the shifted baseline introduced by the ancestral population size.

   Under this definition, \(N_0\) can be expressed as:
   \[
   N_0 = (N_\infty - N_A) \exp\!\biggl(-\frac{\log(2)}{\exp(
   -b t_{50})}\biggr) + N_A.
   \]


   


%------------------------------------------------
% 2. Supplementary Figures
%------------------------------------------------
\clearpage
\setcounter{figure}{0}
\renewcommand{\thefigure}{S.\arabic{figure}}
\renewcommand{\figurename}{Supplementary Figure}

\section*{Supplementary Figures}


\begin{figure}[H]
    \centering
    %--- top row of subfigures ---
    \begin{subfigure}[b]{0.4\linewidth}
        \centering
        \includegraphics[width=\linewidth]{figs/exp/n0.pdf}
        \caption{Present-day effective population size}
        \label{fig:s2_sub1}
    \end{subfigure}
    \hfill
    \begin{subfigure}[b]{0.4\linewidth}
        \centering
        \includegraphics[width=\linewidth]{figs/exp/growthrate.pdf}
        \caption{Exponential growth rate}
        \label{fig:s2_sub2}
    \end{subfigure}

    \caption{\textbf{Calibration results for the exponential-growth coalescent model.}
    Each panel presents calibration outcomes from 100 replicate simulations for one of two inferred parameters: 
    the present-day effective population size ($N_0$) and the exponential growth rate.
    Average ESS values exceeded 200 for both parameters, confirming robust MCMC mixing and reliable posterior estimation.}
    \label{fig:S2}
\end{figure}

\begin{figure}[H]
    \centering
    %--- single subfigure ---
    \begin{subfigure}[b]{0.4\linewidth}
        \centering
        \includegraphics[width=\linewidth]{figs/constant/n0.pdf}
        \caption{Effective population size ($N_0$)}
        \label{fig:s3_sub1}
    \end{subfigure}

    \caption{\textbf{Calibration results for the constant-size coalescent model.}
    The panel presents calibration outcomes from 100 replicate simulations for the single parameter inferred:
    the constant effective population size ($N_0$). The average ESS exceeded 200, confirming robust MCMC mixing and reliable posterior estimation.}
    \label{fig:S3}
\end{figure}


\noindent


\begin{figure}[H]
    \centering
    %--- top row of subfigures ---
    \begin{subfigure}[b]{0.3\linewidth}
        \centering
        \includegraphics[width=\linewidth]{figs/logistic/b.pdf}
        \caption{Parameter 1}
        \label{fig:s1_sub1}
    \end{subfigure}
    \hfill
    \begin{subfigure}[b]{0.3\linewidth}
        \centering
        \includegraphics[width=\linewidth]{figs/logistic/t50.pdf}
        \caption{Parameter 2}
        \label{fig:s1_sub2}
    \end{subfigure}
    \hfill
    \begin{subfigure}[b]{0.3\linewidth}
        \centering
        \includegraphics[width=\linewidth]{figs/logistic/Ninf.pdf}
        \caption{Parameter 3}
        \label{fig:s1_sub3}
    \end{subfigure}

    \caption{\textbf{Calibration results for the Logistic Coalescent model.}
    Each subfigure shows one of three key parameters inferred from 100 replicated simulations.
    The average ESS values for all parameters exceeded 200, indicating robust mixing and reliable inference.}
    \label{fig:S1}
\end{figure}


\noindent


\begin{figure}[H]
    \centering

    % ---------- (a) first parameterization (top row) ----------
    \begin{subfigure}[b]{\textwidth}
        \centering
        \begin{subfigure}[b]{0.3\textwidth}
            \centering
            \includegraphics[width=\textwidth]{figs/nooperator/f0/n0.pdf}
            \caption{N0}
            \label{fig:s2_sub1}
        \end{subfigure}
        \hfill
        \begin{subfigure}[b]{0.3\textwidth}
            \centering
            \includegraphics[width=\textwidth]{figs/nooperator/f0/b.pdf}
            \caption{b}
            \label{fig:s2_sub2}
        \end{subfigure}
        \hfill
        \begin{subfigure}[b]{0.3\textwidth}
            \centering
            \includegraphics[width=\textwidth]{figs/nooperator/f0/f0.pdf}
            \caption{f0}
            \label{fig:s2_sub3}
        \end{subfigure}
        \caption{First parameterization (top row)}
        \label{fig:s2_param1}
    \end{subfigure}

    \bigskip

    % ---------- (b) second parameterization (bottom row) ----------
    \begin{subfigure}[b]{\textwidth}
        \centering
        \begin{subfigure}[b]{0.3\textwidth}
            \centering
            \includegraphics[width=\textwidth]{figs/nooperator/t50/Ninf.pdf}
            \caption{NInfinity}
            \label{fig:s2_sub4}
        \end{subfigure}
        \hfill
        \begin{subfigure}[b]{0.3\textwidth}
            \centering
            \includegraphics[width=\textwidth]{figs/nooperator/t50/b.pdf}
            \caption{b}
            \label{fig:s2_sub5}
        \end{subfigure}
        \hfill
        \begin{subfigure}[b]{0.3\textwidth}
            \centering
            \includegraphics[width=\textwidth]{figs/nooperator/t50/t50.pdf}
            \caption{t50}
            \label{fig:s2_sub6}
        \end{subfigure}
        \caption{Second parameterization (bottom row)}
        \label{fig:s2_param2}
    \end{subfigure}

    \caption{\textbf{Performance of the Gompertz Coalescent model under two parameterizations.}
    Using the same MCMC chain length as for the Logistic model resulted in substantially lower ESS values.}
    \label{fig:S2}
\end{figure}

\begin{figure}[H]
    \centering

    % ---------- (a) first paramization top row ----------
    \begin{subfigure}[b]{\textwidth}
        \centering
        \begin{subfigure}[b]{0.3\textwidth}
            \centering
            \includegraphics[width=\textwidth]{figs/operator/f0/n0.pdf}
            \caption{N0}
            \label{fig:s3_sub1}
        \end{subfigure}
        \hfill
        \begin{subfigure}[b]{0.3\textwidth}
            \centering
            \includegraphics[width=\textwidth]{figs/operator/f0/b.pdf}
            \caption{b}
            \label{fig:s3_sub2}
        \end{subfigure}
        \hfill
        \begin{subfigure}[b]{0.3\textwidth}
            \centering
            \includegraphics[width=\textwidth]{figs/operator/f0/f0.pdf}
            \caption{f0}
            \label{fig:s3_sub3}
        \end{subfigure}
        \caption{First parameterization (top row)}
        \label{fig:s3_param1}
    \end{subfigure}

    \bigskip

    % ---------- (b) second paramization bottom row ----------
    \begin{subfigure}[b]{\textwidth}
        \centering
        \begin{subfigure}[b]{0.3\textwidth}
            \centering
            \includegraphics[width=\textwidth]{figs/operator/t50/Ninf.pdf}
            \caption{NInfinity}
            \label{fig:s3_sub4}
        \end{subfigure}
        \hfill
        \begin{subfigure}[b]{0.3\textwidth}
            \centering
            \includegraphics[width=\textwidth]{figs/operator/t50/b.pdf}
            \caption{b}
            \label{fig:s3_sub5}
        \end{subfigure}
        \hfill
        \begin{subfigure}[b]{0.3\textwidth}
            \centering
            \includegraphics[width=\textwidth]{figs/operator/t50/t50.pdf}
            \caption{t50}
            \label{fig:s3_sub6}
        \end{subfigure}
        \caption{Second parameterization (bottom row)}
        \label{fig:s3_param2}
    \end{subfigure}

    \caption{\textbf{Improvement in inference for the Gompertz Coalescent model after introducing specialized operators.}
    By incorporating up-down operators and the AVMN operator, the average ESS improved markedly.
    The figure shows 95\% highest posterior density (HPD) intervals for key parameters,
    with blue indicating that the true value is captured and red indicating that it is not.
    After applying the new operators, 91\%--99\% of the true values fell within
    the estimated 95\% HPD intervals, demonstrating significantly improved calibration.}
    \label{fig:S3}
\end{figure}


\begin{figure}[H]
    \centering

    % ---------- top row ----------
    \begin{subfigure}[b]{\textwidth}
        \centering
        \begin{subfigure}[b]{0.18\textwidth}
            \centering
            \includegraphics[width=\textwidth]{figs/gt16/gt16-f0/n0.pdf}
            \caption{N0}
            \label{fig:s4_sub1}
        \end{subfigure}
        \hfill
        \begin{subfigure}[b]{0.18\textwidth}
            \centering
            \includegraphics[width=\textwidth]{figs/gt16/gt16-f0/b.pdf}
            \caption{b}
            \label{fig:s4_sub2}
        \end{subfigure}
        \hfill
        \begin{subfigure}[b]{0.18\textwidth}
            \centering
            \includegraphics[width=\textwidth]{figs/gt16/gt16-f0/f0.pdf}
            \caption{f0}
            \label{fig:s4_sub3}
        \end{subfigure}
        \hfill
        \begin{subfigure}[b]{0.18\textwidth}
            \centering
            \includegraphics[width=\textwidth]{figs/gt16/gt16-f0/epsilon.pdf}
            \caption{\(\varepsilon\)}
            \label{fig:s4_sub4}
        \end{subfigure}
        \hfill
        \begin{subfigure}[b]{0.18\textwidth}
            \centering
            \includegraphics[width=\textwidth]{figs/gt16/gt16-f0/delta.pdf}
            \caption{\(\delta\)}
            \label{fig:s4_sub5}
        \end{subfigure}
        \caption{First parameterization (top row)}
        \label{fig:s4_param1}
    \end{subfigure}

    \bigskip

    % ---------- bottom row ----------
    \begin{subfigure}[b]{\textwidth}
        \centering
        \begin{subfigure}[b]{0.18\textwidth}
            \centering
            \includegraphics[width=\textwidth]{figs/gt16/gt16-t50/Ninf.pdf}
            \caption{NInfinity}
            \label{fig:s4_sub6}
        \end{subfigure}
        \hfill
        \begin{subfigure}[b]{0.18\textwidth}
            \centering
            \includegraphics[width=\textwidth]{figs/gt16/gt16-t50/b.pdf}
            \caption{b}
            \label{fig:s4_sub7}
        \end{subfigure}
        \hfill
        \begin{subfigure}[b]{0.18\textwidth}
            \centering
            \includegraphics[width=\textwidth]{figs/gt16/gt16-t50/t50.pdf}
            \caption{t50}
            \label{fig:s4_sub8}
        \end{subfigure}
        \hfill
        \begin{subfigure}[b]{0.18\textwidth}
            \centering
            \includegraphics[width=\textwidth]{figs/gt16/gt16-t50/epsilon.pdf}
            \caption{\(\varepsilon\)}
            \label{fig:s4_sub9}
        \end{subfigure}
        \hfill
        \begin{subfigure}[b]{0.18\textwidth}
            \centering
            \includegraphics[width=\textwidth]{figs/gt16/gt16-t50/delta.pdf}
            \caption{\(\delta\)}
            \label{fig:s4_sub10}
        \end{subfigure}
        \caption{Second parameterization (bottom row)}
        \label{fig:s4_param2}
    \end{subfigure}

    \caption{\textbf{Calibration of the GT16 substitution and error model.}
    Even under increased complexity, the introduction of correlated-move operators
    and AVMN maintained satisfactory ESS values and reliable parameter estimates.
    The 95\% HPD intervals contained 91\%--99\% of true parameter values,
    underscoring the robustness of our approach under complex scenarios.}
    \label{fig:S4}
\end{figure}

\begin{figure}[H]
    \centering
    %--- first subfigure ---
    \begin{subfigure}[b]{0.3\linewidth}
        \centering
        \includegraphics[width=\linewidth]{figs/expExpansion/n0.pdf}
        \caption{\(N_0\)}
        \label{fig:s5_sub1}
    \end{subfigure}
    \hfill
    %--- second subfigure ---
    \begin{subfigure}[b]{0.3\linewidth}
        \centering
        \includegraphics[width=\linewidth]{figs/expExpansion/growthrate.pdf}
        \caption{Growth rate \(r\)}
        \label{fig:s5_sub2}
    \end{subfigure}
    \hfill
    %--- third subfigure ---
    \begin{subfigure}[b]{0.3\linewidth}
        \centering
        \includegraphics[width=\linewidth]{figs/expExpansion/NA.pdf}
        \caption{\(N_A\)}
        \label{fig:s5_sub3}
    \end{subfigure}

    \caption{\textbf{Posterior estimation results for the three parameters of the exponential expansion model:} 
     The initial population size \(\mathbf{N_0}\), the growth rate \(\mathbf{r}\), and the ancestral population size \(\mathbf{N_A}\).}
    \label{fig:s5}
\end{figure}


\begin{figure}[H]
    \centering
    %--- 1st subfigure ---
    \begin{subfigure}[b]{0.24\linewidth}
        \centering
        \includegraphics[width=\linewidth]{figs/logisticExpansion/NA.pdf}
        \caption{\(N_A\)}
        \label{fig:s6_sub1}
    \end{subfigure}
    \hfill
    %--- 2nd subfigure ---
    \begin{subfigure}[b]{0.24\linewidth}
        \centering
        \includegraphics[width=\linewidth]{figs/logisticExpansion/b.pdf}
        \caption{Growth rate \(b\)}
        \label{fig:s6_sub2}
    \end{subfigure}
    \hfill
    %--- 3rd subfigure ---
    \begin{subfigure}[b]{0.24\linewidth}
        \centering
        \includegraphics[width=\linewidth]{figs/logisticExpansion/ncarryingcapacity.pdf}
        \caption{\(n\text{CarryingCapacity}\)}
        \label{fig:s6_sub3}
    \end{subfigure}
    \hfill
    %--- 4th subfigure ---
    \begin{subfigure}[b]{0.24\linewidth}
        \centering
        \includegraphics[width=\linewidth]{figs/logisticExpansion/t50.pdf}
        \caption{\(t_{50}\)}
        \label{fig:s6_sub4}
    \end{subfigure}

    \caption{\textbf{Posterior estimation results for the four parameters of the logistic expansion model:}
    The four parameters of the logistic expansion model:
    (a) the ancestral population size \(\mathbf{N_A}\), 
    (b) the growth rate \(\mathbf{b}\),
    (c) the carrying capacity \(\mathbf{n\text{CarryingCapacity}}\), 
    and (d) the half-capacity time \(\mathbf{t_{50}}\).}
    \label{fig:s6}
\end{figure}


\begin{figure}[H]
    \centering
    %--- 1st subfigure ---
    \begin{subfigure}[b]{0.24\linewidth}
        \centering
        \includegraphics[width=\linewidth]{figs/gompertzExpansion_t50/b.pdf}
        \caption{Growth rate \(b\)}
        \label{fig:s7_sub1}
    \end{subfigure}
    \hfill
    %--- 2nd subfigure ---
    \begin{subfigure}[b]{0.24\linewidth}
        \centering
        \includegraphics[width=\linewidth]{figs/gompertzExpansion_t50/NA.pdf}
        \caption{\(N_A\)}
        \label{fig:s7_sub2}
    \end{subfigure}
    \hfill
    %--- 3rd subfigure ---
    \begin{subfigure}[b]{0.24\linewidth}
        \centering
        \includegraphics[width=\linewidth]{figs/gompertzExpansion_t50/ninfinity.pdf}
        \caption{\(N_\infty\)}
        \label{fig:s7_sub3}
    \end{subfigure}
    \hfill
    %--- 4th subfigure ---
    \begin{subfigure}[b]{0.24\linewidth}
        \centering
        \includegraphics[width=\linewidth]{figs/gompertzExpansion_t50/t50.pdf}
        \caption{\(t_{50}\)}
        \label{fig:s7_sub4}
    \end{subfigure}

    \caption{\textbf{Posterior estimation results for the four parameters of the Gompertz expansion model 
    (using the \(t_{50}\) parameterization): }
    The growth rate \(\mathbf{b}\), the ancestral population size \(\mathbf{N_A}\), 
    the carrying capacity \(\mathbf{N_\infty}\), and the half time \(\mathbf{t_{50}}\).}
    \label{fig:s7}
\end{figure}


\begin{figure}[H]
    \centering
    %--- 1st subfigure ---
    \begin{subfigure}[b]{0.24\linewidth}
        \centering
        \includegraphics[width=\linewidth]{figs/gompertzExpansion_f0/b.pdf}
        \caption{Growth rate \(b\)}
        \label{fig:s8_sub1}
    \end{subfigure}
    \hfill
    %--- 2nd subfigure ---
    \begin{subfigure}[b]{0.24\linewidth}
        \centering
        \includegraphics[width=\linewidth]{figs/gompertzExpansion_f0/NA.pdf}
        \caption{\(N_A\)}
        \label{fig:s8_sub2}
    \end{subfigure}
    \hfill
    %--- 3rd subfigure ---
    \begin{subfigure}[b]{0.24\linewidth}
        \centering
        \includegraphics[width=\linewidth]{figs/gompertzExpansion_f0/N0.pdf}
        \caption{\(N_0\)}
        \label{fig:s8_sub3}
    \end{subfigure}
    \hfill
    %--- 4th subfigure ---
    \begin{subfigure}[b]{0.24\linewidth}
        \centering
        \includegraphics[width=\linewidth]{figs/gompertzExpansion_f0/f0.pdf}
        \caption{\(f_0\)}
        \label{fig:s8_sub4}
    \end{subfigure}

    \caption{\textbf{Posterior estimation results for the four parameters of the Gompertz expansion model
    (using the \(\mathbf{f_0}\) parameterization): }
    The growth rate \(\mathbf{b}\), the ancestral population size \(\mathbf{N_A}\), 
    the initial population size \(\mathbf{N_0}\), and the dimensionless ratio \(\mathbf{f_0}\).}
    \label{fig:s8}
\end{figure}


% ------------------------------------------------
% 3. Supplementary Tables
% ------------------------------------------------

\clearpage
\setcounter{table}{0}
\renewcommand{\thetable}{S.\arabic{table}}
\renewcommand{\tablename}{Supplementary Table}

\section*{Supplementary Tables}


HCV data set (Supplementary Table~S2.1)
\begin{table}[ht]
\centering

\caption{Prior distributions used in the \textbf{HCV} model‑averaging script (Egyptian HCV dataset \cite{ray2000genetic}).}

\label{tab:HCV_priors}
\renewcommand{\arraystretch}{1.15}
\begin{tabularx}{\linewidth}{@{}l l L@{}}
\toprule
Parameter & Prior & Description\\
\midrule
\multicolumn{3}{@{}l}{\textit{Substitution‑model parameters}}\\
\midrule
$\pi$                 & Dirichlet$(2,2,2,2)$ & Nucleotide equilibrium frequencies \\
$\kappa$              & LogNormal$(1.0,0.5)$ & Transition / transversion ratio\\
\midrule
\multicolumn{3}{@{}l}{\textit{Population‑model parameters}}\\
\midrule
$b$                   & LogNormal$(-2.2,1.0)$    & Growth rate parameter\\
$I_{\text{na}}$       & UniformDiscrete$(0,1)$   & Ancestral size indicator\\
$N_{\max}$            & LogNormal$(9.16,2.0)$    & Carrying capacity \\
$N_{A}$               & LogNormal$(5.0,2.0)$     & Ancestral population size\\
$t_{50}$              & LogNormal$(3.9,0.64)$    & Midpoint time parameter (logistic/Gompertz)\\
$x$ \emph{(piecewise)} & Uniform$(10,60)$        & Breakpoint in expansion model\\
$\tau$ \emph{(CEC)}   & LogNormal$(4.6,0.3)$     & Change-point (const–exp–const)\\
$I$                   & UniformDiscrete$(0,4)$   & Model selection indicator\\
\bottomrule
\end{tabularx}
\end{table}

L86 data set (Supplementary Table~S2.2)
\begin{table}[H]
\centering
\caption{Prior distributions used in the \textbf{L86} model‑averaging script (L86 metastatic CRC dataset \cite{leung2017single}).}

\label{tab:L86_priors}
\renewcommand{\arraystretch}{1.15}
\begin{tabularx}{\linewidth}{@{}l l L@{}}
\toprule
Parameter & Prior & Description\\
\midrule
\multicolumn{3}{@{}l}{\textit{Substitution-model parameters}}\\
\midrule
$\pi$ & Dirichlet$(2,2,2,2)$ & Nucleotide equilibrium frequencies \\
$\kappa$ & LogNormal$(1.0,0.5)$ & Transition/transversion ratio\\
\midrule
\multicolumn{3}{@{}l}{\textit{Population-model parameters}}\\
\midrule
$N_{\max}$ & LogNormal$(4.5,2.0)$ & Carrying capacity \\
$b$ & LogNormal$(3.0,1.0)$ & Growth rate parameter\\
$I_{\text{na}}$ & UniformDiscrete$(0,1)$ & Ancestral size indicator\\
$N_{A}$ & LogNormal$(4.0,2.0)$ & Ancestral population size\\
$t_{50}$ & LogNormal$(-2.2,0.8)$ & Midpoint time parameter (logistic)\\
$f_{0}$ \emph{(Gompertz)} & Beta$(1,1)$ & Fractional offset at present time ($t=0$)\\
$I$ & UniformDiscrete$(0,3)$ & Model selection indicator\\
\bottomrule
\end{tabularx}
\end{table}

\clearpage

Simulation study (Supplementary Table~S2.3)
\begin{table}[ht]
\centering
\caption{Priors for the mixed‑demographic simulation (Constant, Exponential, Logistic, Gompertz).}
\label{tab:Sim_priors}
\renewcommand{\arraystretch}{1.15}
\begin{tabularx}{\linewidth}{@{}l l L@{}}
\toprule
Parameter & Prior & Description\\
\midrule
\multicolumn{3}{@{}l}{\textit{Substitution-model parameters}}\\
\midrule
$\pi$ & Dirichlet$(2,2,2,2)$ & Nucleotide equilibrium frequencies \\
$\kappa$ & LogNormal$(1.0,0.5)$ & Transition/transversion ratio\\
\midrule
\multicolumn{3}{@{}l}{\textit{Population-model parameters}}\\
\midrule
$N_{\max}$ & LogNormal$(9.16,2.0)$ & Carrying capacity \\
$b$ & LogNormal$(-2.2,1.0)$ & Growth rate parameter\\
$I_{\text{na}}$ & UniformDiscrete$(0,1)$ & Ancestral size indicator\\
$N_{A}$ & LogNormal$(5.0,2.0)$ & Ancestral population size\\
$t_{50}$ & LogNormal$(3.9,0.64)$ & Midpoint time parameter (logistic/Gompertz)\\
$I$ & UniformDiscrete$(0,3)$ & Model selection indicator\\
\bottomrule
\end{tabularx}
\end{table}

\clearpage
\setcounter{section}{0}  
\renewcommand{\thesection}{S.\arabic{section}}  % For sections: S.1, S.2, ...
\setcounter{equation}{0}
\renewcommand{\theequation}{S.\arabic{equation}}

\section{LPhy Code for Model Averaging}

\small
\begin{alltt}
model \{
  \textcolor{randomvar}{\(\pi\)} ~ \textcolor{gendist}{Dirichlet}(\textcolor{argumentname}{conc=}[\textcolor{constant}{2.0}, \textcolor{constant}{2.0}, \textcolor{constant}{2.0}, \textcolor{constant}{2.0}]);
  \textcolor{randomvar}{\(\kappa\)} ~ \textcolor{gendist}{LogNormal}(\textcolor{argumentname}{meanlog=}\textcolor{constant}{1.0}, \textcolor{argumentname}{sdlog=}\textcolor{constant}{0.5});
  \textcolor{randomvar}{b} ~ \textcolor{gendist}{LogNormal}(\textcolor{argumentname}{meanlog=}\textcolor{constant}{-2.2}, \textcolor{argumentname}{sdlog=}\textcolor{constant}{1.0});
  \textcolor{randomvar}{I_na} ~ \textcolor{gendist}{UniformDiscrete}(\textcolor{argumentname}{lower=}\textcolor{constant}{0}, \textcolor{argumentname}{upper=}\textcolor{constant}{1});
  \textcolor{randomvar}{N_max} ~ \textcolor{gendist}{LogNormal}(\textcolor{argumentname}{meanlog=}\textcolor{constant}{9.16}, \textcolor{argumentname}{sdlog=}\textcolor{constant}{2.0});
  \textcolor{randomvar}{NA} ~ \textcolor{gendist}{LogNormal}(\textcolor{argumentname}{meanlog=}\textcolor{constant}{5.0}, \textcolor{argumentname}{sdlog=}\textcolor{constant}{2.0});
  exponentialPopFunc = \textcolor{function}{exponentialPopFunc}(\textcolor{argumentname}{GrowthRate=}\textcolor{randomvar}{b}, \textcolor{argumentname}{N0=}\textcolor{randomvar}{N_max}, \textcolor{argumentname}{NA=}\textcolor{randomvar}{NA}, \textcolor{argumentname}{I_na=}\textcolor{randomvar}{I_na});
  \textcolor{randomvar}{t50} ~ \textcolor{gendist}{LogNormal}(\textcolor{argumentname}{meanlog=}\textcolor{constant}{3.9}, \textcolor{argumentname}{sdlog=}\textcolor{constant}{0.64});
  logisticPopFunc = \textcolor{function}{logisticPopFunc}(\textcolor{argumentname}{t50=}\textcolor{randomvar}{t50}, \textcolor{argumentname}{nCarryingCapacity=}\textcolor{randomvar}{N_max}, \textcolor{argumentname}{b=}\textcolor{randomvar}{b}, \textcolor{argumentname}{NA=}\textcolor{randomvar}{NA}, \textcolor{argumentname}{I_na=}\textcolor{randomvar}{I_na});
  gompertzPopFunc = \textcolor{function}{gompertzPopFunc_t50}(\textcolor{argumentname}{t50=}\textcolor{randomvar}{t50}, \textcolor{argumentname}{b=}\textcolor{randomvar}{b}, \textcolor{argumentname}{NInfinity=}\textcolor{randomvar}{N_max}, \textcolor{argumentname}{NA=}\textcolor{randomvar}{NA}, \textcolor{argumentname}{I_na=}\textcolor{randomvar}{I_na});
  \textcolor{randomvar}{x} ~ \textcolor{gendist}{Uniform}(\textcolor{argumentname}{lower=}\textcolor{constant}{10}, \textcolor{argumentname}{upper=}\textcolor{constant}{60});
  expansionPopFunc = \textcolor{function}{ExpansionPopFunc}(\textcolor{argumentname}{NA=}\textcolor{randomvar}{NA}, \textcolor{argumentname}{r=}\textcolor{randomvar}{b}, \textcolor{argumentname}{NC=}\textcolor{randomvar}{N_max}, \textcolor{argumentname}{x=}\textcolor{randomvar}{x}, \textcolor{argumentname}{I_na=}\textcolor{randomvar}{I_na});
  \textcolor{randomvar}{tau} ~ \textcolor{gendist}{LogNormal}(\textcolor{argumentname}{meanlog=}\textcolor{constant}{4.6}, \textcolor{argumentname}{sdlog=}\textcolor{constant}{0.3});
  Cons_Exp_ConsPopFunc = \textcolor{function}{Cons_Exp_ConsPopFunc}(\textcolor{argumentname}{tau=}\textcolor{randomvar}{tau}, \textcolor{argumentname}{r=}\textcolor{randomvar}{b}, \textcolor{argumentname}{NC=}\textcolor{randomvar}{N_max}, \textcolor{argumentname}{x=}\textcolor{randomvar}{x});

  \}
\end{alltt}

Supplementary Code S.1: \textbf{LPhy script for analysing the HCV real dataset.} This script illustrates how multiple population dynamics models are combined through a stochastic variable selection approach to perform model averaging for the HCV dataset. Each model has its own parameters, drawn from specified prior distributions. 

\clearpage
\setcounter{section}{1}  
\renewcommand{\thesection}{S.\arabic{section}}  % For sections: S.1, S.2, ...
\setcounter{equation}{1}
\renewcommand{\theequation}{S.\arabic{equation}}


\small
\begin{alltt}
model \{
  \textcolor{randomvar}{\(\pi\)} ~ \textcolor{gendist}{Dirichlet}(\textcolor{argumentname}{conc=}[\textcolor{constant}{2.0}, \textcolor{constant}{2.0}, \textcolor{constant}{2.0}, \textcolor{constant}{2.0}]);
  \textcolor{randomvar}{\(\kappa\)} ~ \textcolor{gendist}{LogNormal}(\textcolor{argumentname}{meanlog=}\textcolor{constant}{1.0}, \textcolor{argumentname}{sdlog=}\textcolor{constant}{0.5});
  \textcolor{randomvar}{N_max} ~ \textcolor{gendist}{LogNormal}(\textcolor{argumentname}{meanlog=}\textcolor{constant}{4.5}, \textcolor{argumentname}{sdlog=}\textcolor{constant}{2.0});
  constantPopFunc = \textcolor{function}{constantPopFunc}(\textcolor{argumentname}{N0=}\textcolor{randomvar}{N_max});
  \textcolor{randomvar}{b} ~ \textcolor{gendist}{LogNormal}(\textcolor{argumentname}{meanlog=}\textcolor{constant}{3}, \textcolor{argumentname}{sdlog=}\textcolor{constant}{1.0});
  \textcolor{randomvar}{I_na} ~ \textcolor{gendist}{UniformDiscrete}(\textcolor{argumentname}{lower=}\textcolor{constant}{0}, \textcolor{argumentname}{upper=}\textcolor{constant}{1});
  \textcolor{randomvar}{NA} ~ \textcolor{gendist}{LogNormal}(\textcolor{argumentname}{meanlog=}\textcolor{constant}{4.0}, \textcolor{argumentname}{sdlog=}\textcolor{constant}{2.0});
  exponentialPopFunc = \textcolor{function}{exponentialPopFunc}(\textcolor{argumentname}{GrowthRate=}\textcolor{randomvar}{b}, \textcolor{argumentname}{N0=}\textcolor{randomvar}{N_max}, \textcolor{argumentname}{NA=}\textcolor{randomvar}{NA}, \textcolor{argumentname}{I_na=}\textcolor{randomvar}{I_na});
  \textcolor{randomvar}{t50} ~ \textcolor{gendist}{LogNormal}(\textcolor{argumentname}{meanlog=}\textcolor{constant}{-2.2}, \textcolor{argumentname}{sdlog=}\textcolor{constant}{0.8});
  logisticPopFunc = \textcolor{function}{logisticPopFunc}(\textcolor{argumentname}{t50=}\textcolor{randomvar}{t50}, \textcolor{argumentname}{nCarryingCapacity=}\textcolor{randomvar}{N_max}, \textcolor{argumentname}{b=}\textcolor{randomvar}{b}, \textcolor{argumentname}{NA=}\textcolor{randomvar}{NA}, \textcolor{argumentname}{I_na=}\textcolor{randomvar}{I_na});
  \textcolor{randomvar}{f0} ~ \textcolor{gendist}{Beta}(\textcolor{argumentname}{alpha=}\textcolor{constant}{1}, \textcolor{argumentname}{beta=}\textcolor{constant}{1});
  gompertzPopFunc = \textcolor{function}{gompertzPopFunc_f0}(\textcolor{argumentname}{b=}\textcolor{randomvar}{b}, \textcolor{argumentname}{N0=}\textcolor{randomvar}{N_max}, \textcolor{argumentname}{f0=}\textcolor{randomvar}{f0}, \textcolor{argumentname}{NA=}\textcolor{randomvar}{NA}, \textcolor{argumentname}{I_na=}\textcolor{randomvar}{I_na});
 
\}
\end{alltt}

Supplementary Code S.2: \textbf{LPhy script for analysing the L86 real dataset.} This script illustrates how multiple population dynamics models are combined through a stochastic variable selection approach to perform model averaging for the L86 dataset. Each model has its own parameters, drawn from specified prior distributions. 

\clearpage
\setcounter{section}{1}  
\renewcommand{\thesection}{S.\arabic{section}}  % For sections: S.1, S.2, ...
\setcounter{equation}{1}
\renewcommand{\theequation}{S.\arabic{equation}}


\small
\begin{alltt}
model \{
  \textcolor{randomvar}{\(\pi\)} ~ \textcolor{gendist}{Dirichlet}(\textcolor{argumentname}{conc=}[\textcolor{constant}{2.0}, \textcolor{constant}{2.0}, \textcolor{constant}{2.0}, \textcolor{constant}{2.0}]);
  \textcolor{randomvar}{\(\kappa\)} ~ \textcolor{gendist}{LogNormal}(\textcolor{argumentname}{meanlog=}\textcolor{constant}{1.0}, \textcolor{argumentname}{sdlog=}\textcolor{constant}{0.5});
  \textcolor{randomvar}{N_max} ~ \textcolor{gendist}{LogNormal}(\textcolor{argumentname}{meanlog=}\textcolor{constant}{9.16}, \textcolor{argumentname}{sdlog=}\textcolor{constant}{2.0});
  constantPopFunc = \textcolor{function}{constantPopFunc}(\textcolor{argumentname}{N0=}\textcolor{randomvar}{N_max});
  \textcolor{randomvar}{b} ~ \textcolor{gendist}{LogNormal}(\textcolor{argumentname}{meanlog=}\textcolor{constant}{-2.2}, \textcolor{argumentname}{sdlog=}\textcolor{constant}{1.0});
  \textcolor{randomvar}{I_na} ~ \textcolor{gendist}{UniformDiscrete}(\textcolor{argumentname}{lower=}\textcolor{constant}{0}, \textcolor{argumentname}{upper=}\textcolor{constant}{1});
  \textcolor{randomvar}{NA} ~ \textcolor{gendist}{LogNormal}(\textcolor{argumentname}{meanlog=}\textcolor{constant}{5.0}, \textcolor{argumentname}{sdlog=}\textcolor{constant}{2.0});
  exponentialPopFunc = \textcolor{function}{exponentialPopFunc}(\textcolor{argumentname}{GrowthRate=}\textcolor{randomvar}{b}, \textcolor{argumentname}{N0=}\textcolor{randomvar}{N_max}, \textcolor{argumentname}{NA=}\textcolor{randomvar}{NA}, \textcolor{argumentname}{I_na=}\textcolor{randomvar}{I_na});
  \textcolor{randomvar}{t50} ~ \textcolor{gendist}{LogNormal}(\textcolor{argumentname}{meanlog=}\textcolor{constant}{3.9}, \textcolor{argumentname}{sdlog=}\textcolor{constant}{0.64});
  logisticPopFunc = \textcolor{function}{logisticPopFunc}(\textcolor{argumentname}{t50=}\textcolor{randomvar}{t50}, \textcolor{argumentname}{nCarryingCapacity=}\textcolor{randomvar}{N_max}, \textcolor{argumentname}{b=}\textcolor{randomvar}{b}, \textcolor{argumentname}{NA=}\textcolor{randomvar}{NA}, \textcolor{argumentname}{I_na=}\textcolor{randomvar}{I_na});
  gompertzPopFunc = \textcolor{function}{gompertzPopFunc_t50}(\textcolor{argumentname}{t50=}\textcolor{randomvar}{t50}, \textcolor{argumentname}{b=}\textcolor{randomvar}{b}, \textcolor{argumentname}{NInfinity=}\textcolor{randomvar}{N_max}, \textcolor{argumentname}{NA=}\textcolor{randomvar}{NA}, \textcolor{argumentname}{I_na=}\textcolor{randomvar}{I_na});
  models = [constantPopFunc, exponentialPopFunc, logisticPopFunc, gompertzPopFunc];
  \textcolor{randomvar}{I} ~ \textcolor{gendist}{UniformDiscrete}(\textcolor{argumentname}{lower=}\textcolor{constant}{0}, \textcolor{argumentname}{upper=}\textcolor{function}{length}(models)-\textcolor{constant}{1});
  SVSmodel = \textcolor{function}{stochasticVariableSelection}(\textcolor{argumentname}{indicator=}\textcolor{randomvar}{I}, \textcolor{argumentname}{models=}models);
  \textcolor{randomvar}{tree} ~ \textcolor{gendist}{CoalescentPopFunc}(\textcolor{argumentname}{n=}\textcolor{constant}{40}, \textcolor{argumentname}{popFunc=}SVSmodel);
  \textcolor{randomvar}{D} ~ \textcolor{gendist}{PhyloCTMC}(\textcolor{argumentname}{L=}\textcolor{constant}{500}, \textcolor{argumentname}{Q=}\textcolor{function}{hky}(\textcolor{argumentname}{kappa=}\textcolor{randomvar}{\(\kappa\)}, \textcolor{argumentname}{freq=}\textcolor{randomvar}{\(\pi\)}), \textcolor{argumentname}{mu=}\textcolor{constant}{7.9E-4}, \textcolor{argumentname}{tree=}\textcolor{randomvar}{tree});
  height = \textcolor{randomvar}{tree}.\textcolor{function}{rootAge}();
  length = \textcolor{randomvar}{tree}.\textcolor{function}{treeLength}();
\}
\end{alltt}

Supplementary Code S.3: \textbf{LPhy script for simulating a coalescent tree and sequence alignment 
under a mix of demographic models (Constant, Exponential, Logistic, and Gompertz).}
In the code, the Constant model by definition does not include an expansion form, while the other 
three models optionally include a non-zero ancestral population (\texttt{NA}). The variable-selection 
indicator \(\texttt{I}\) enables switching among the four models in a single unified simulation.
\label{fig:lphy_script_supp}


%------------------------------------------------
% References in Supplementary (if needed)
%------------------------------------------------
\clearpage


\pdfbookmark[1]{References}{References}
\bibliographystyle{plainnat}
\bibliography{ref}


\end{document}
